# Supplementary material for: Macroclimate and Topography Interact to Influence the Abundance of Divaricate Plants in New Zealand
Source: Front Plant Sci. 2020 May 19;11:507. doi: 10.3389/fpls.2020.00507 (PMC7248281; doi:10.3389/fpls.2020.00507)
Supplement: DATA SHEET S1 — Locations of 10,495 plots obtained from New Zealand National Vegetation Survey, used to examine patterns of divaricate species representation in arborescent assemblages. Topographic positions and climate data are also provided. [file Data_Sheet_1.CSV]

Plot	Topography	Proportion divaricate spp	Proportion divaricate cover	Lat	Long	Frost-free period	Annual water deficit
29901	Ridge	0	0	-37.616	178.055	301	4
37179	Ridge	0.037	0.022	-35.646	173.596	263	6
916926	Face	0	0	-38.243	177.171	219	0
30908	Face	0.064	0.004	-35.209	173.754	322	0
42415	Ridge	0	0	-37.018	175.551	268	14
15476	Gully	0.2	0.281	-37.064	175.087	278	29
37353	Face	0	0	-35.615	173.538	320	0
37231	Face	0	0	-35.606	173.629	263	0
774354	Ridge	0	0	-37.87	174.78	279	16
33396	Ridge	0	0	-37.601	178.043	301	12
37373	Face	0	0	-35.619	173.539	320	1
14571	Face	0	0	-36.916	174.559	335	2
31974	Face	0	0	-35.227	173.753	322	0
37314	Face	0	0	-35.637	173.582	320	6
32004	Face	0	0	-35.227	173.753	322	0
37321	Face	0	0	-35.637	173.627	263	0
14573	Face	0	0	-36.918	174.561	289	0
15207	Ridge	0	0	-37.048	175.241	253	4
37176	Ridge	0	0	-35.654	173.606	263	12
31979	Face	0	0	-35.227	173.753	322	0
32003	Face	0.025	0.001	-35.227	173.753	322	0
15238	Face	0	0	-37.061	175.209	253	0
31989	Face	0	0	-35.227	173.753	322	0
37355	Ridge	0	0	-35.613	173.536	320	0
26974	Ridge	0.038	0.021	-35.621	173.466	365	17
31950	Ridge	0.021	0.001	-35.216	173.757	322	0
37224	Ridge	0	0	-35.608	173.565	320	0
37180	Face	0	0	-35.647	173.595	263	9
37313	Face	0	0	-35.638	173.581	320	6
30874	Gully	0.022	0.001	-35.209	173.754	322	0
916932	Face	0.133	0.12	-38.239	177.184	219	0
37136	Ridge	0.043	0.003	-35.626	173.563	320	0
31943	Gully	0.024	0.001	-35.195	173.727	331	0
14680	Face	0	0	-36.959	174.577	289	2
33402	Ridge	0.125	0.02	-37.609	178.258	316	0
31978	Ridge	0.026	0.001	-35.227	173.753	322	0
14572	Face	0	0	-36.917	174.557	289	0
26776	Ridge	0	0	-35.389	174.241	353	27
8207	Terrace	0.333	0.088	-42.608	173.326	229	103
26820	Ridge	0.029	0.003	-35.592	173.587	263	0
37185	Face	0.043	0.003	-35.649	173.586	263	23
26780	Face	0	0	-35.397	174.25	365	33
26855	Face	0	0	-35.376	174.246	353	38
29899	Ridge	0.111	0.004	-37.612	178.059	301	2
14440	Face	0	0	-36.95	174.483	322	13
31976	Ridge	0	0	-35.227	173.753	322	0
26861	Face	0	0	-35.382	174.263	365	49
31889	Face	0	0	-35.238	173.748	331	0
31973	Face	0	0	-35.227	173.753	322	0
14322	Ridge	0	0	-36.993	174.558	289	13
31946	Gully	0.047	0.002	-35.195	173.727	331	0
46304	Gully	0	0	-35.195	173.727	331	0
30883	Ridge	0.024	0.007	-35.209	173.754	322	0
31964	Face	0.093	0.04	-35.195	173.727	331	0
26770	Face	0.034	0.003	-35.389	174.249	353	49
37320	Ridge	0	0	-35.637	173.625	263	0
30889	Ridge	0.022	0.007	-35.209	173.754	322	0
37324	Face	0.033	0.003	-35.659	173.578	320	21
26812	Face	0.042	0.003	-35.592	173.581	320	0
15507	Face	0	0	-37.109	175.01	288	18
37312	Face	0.04	0.09	-35.638	173.581	320	9
26783	Face	0	0	-35.403	174.246	353	30
31986	Face	0.026	0.007	-35.227	173.753	322	0
31941	Face	0	0	-35.195	173.727	331	0
15365	Face	0	0	-36.981	175.018	330	58
37190	Face	0	0	-35.683	173.555	365	20
37183	Terrace	0.038	0.003	-35.648	173.589	263	21
14331	Face	0	0	-37.013	174.539	337	25
26960	Ridge	0.074	0.021	-35.599	173.485	365	0
31977	Ridge	0	0	-35.227	173.753	322	0
37240	Ridge	0	0	-35.641	173.607	263	0
37234	Ridge	0	0	-35.636	173.619	263	0
14521	Face	0	0	-36.93	174.542	289	0
26961	Ridge	0.03	0.003	-35.597	173.486	365	0
33523	Face	0.25	0.427	-37.554	178.165	316	8
26789	Ridge	0	0	-35.382	174.271	365	20
14554	Face	0	0	-36.884	174.535	335	0
14484	Face	0.05	0.003	-36.91	174.505	335	0
37236	Ridge	0	0	-35.637	173.623	263	0
26951	Ridge	0	0	-35.648	173.569	320	22
14630	Face	0	0	-36.969	174.535	289	1
14456	Ridge	0	0	-36.937	174.488	322	0
26969	Ridge	0	0	-35.593	173.476	365	5
14607	Face	0	0	-36.977	174.553	289	6
26788	Face	0	0	-35.402	174.247	353	36
14424	Gully	0	0	-36.953	174.488	322	15
14207	Face	0.053	0.003	-36.85	174.457	333	26
37336	Ridge	0	0	-35.669	173.568	365	23
26957	Face	0	0	-35.601	173.484	365	1
37362	Ridge	0.036	0.003	-35.6	173.533	320	0
26867	Ridge	0	0	-35.372	174.266	365	34
31876	Ridge	0	0	-35.238	173.748	331	0
14011	Ridge	0	0	-36.953	174.582	289	7
37135	Ridge	0	0	-35.627	173.568	320	0
14051	Face	0	0	-36.929	174.599	365	12
8902	Face	0.421	0.362	-45.991	168.307	189	50
15250	Face	0	0	-37.028	175.115	278	17
916929	Face	0	0	-38.231	177.191	219	0
14615	Face	0	0	-36.957	174.552	289	0
37252	Face	0.036	0.003	-35.616	173.449	365	23
26807	Face	0	0	-35.399	174.263	365	35
37156	Face	0	0	-35.588	173.452	365	5
37310	Terrace	0	0	-35.624	173.585	263	10
14291	Ridge	0	0	-36.988	174.531	289	8
31999	Gully	0	0	-35.227	173.753	322	0
31922	Ridge	0.023	0.003	-35.229	173.741	331	0
14623	Face	0	0	-36.963	174.555	289	5
17120	Face	0	0	-36.988	175.57	286	19
14392	Face	0	0	-36.976	174.489	322	14
26759	Face	0	0	-35.387	174.252	365	45
14523	Face	0	0	-36.93	174.562	289	0
26785	Face	0	0	-35.405	174.245	353	21
14003	Ridge	0	0	-36.963	174.583	289	0
26822	Ridge	0	0	-35.595	173.589	263	0
14295	Ridge	0	0	-36.985	174.538	289	5
14629	Face	0	0	-36.968	174.533	289	2
14294	Ridge	0	0	-36.984	174.535	289	5
31937	Face	0	0	-35.229	173.741	331	0
37351	Face	0	0	-35.673	173.57	365	21
14428	Terrace	0.036	0.002	-36.951	174.487	322	14
14334	Face	0	0	-37.015	174.548	337	27
37208	Face	0	0	-35.616	173.598	263	0
30907	Gully	0	0	-35.209	173.754	322	0
15185	Ridge	0	0	-37.119	175.201	277	13
14582	Ridge	0.048	0.002	-36.901	174.56	335	10
37191	Face	0	0	-35.684	173.554	365	24
14510	Face	0	0	-36.909	174.497	333	6
31993	Face	0.028	0.002	-35.227	173.753	322	0
30911	Gully	0.03	0.014	-35.209	173.754	322	0
15164	Ridge	0	0	-37.167	175.148	313	31
14567	Face	0	0	-36.919	174.551	289	0
14298	Face	0	0	-37	174.529	337	15
14455	Face	0	0	-36.94	174.487	322	5
14215	Face	0.056	0.069	-36.839	174.466	333	26
14552	Face	0	0	-36.894	174.508	335	0
15016	Face	0	0	-37.066	175.106	278	19
14040	Face	0	0	-36.941	174.588	365	0
37225	Ridge	0.034	0.002	-35.613	173.603	263	0
14513	Face	0	0	-37.048	174.499	337	81
37144	Face	0.03	0.002	-35.633	173.535	320	12
14000	Ridge	0.059	0.002	-37	174.548	289	17
14101	Face	0.053	0.002	-37.021	174.555	337	34
14657	Face	0	0	-36.946	174.55	289	0
30896	Ridge	0.024	0.002	-35.209	173.754	322	0
31877	Ridge	0	0	-35.238	173.748	331	0
14560	Face	0	0	-36.892	174.538	335	8
14631	Face	0	0	-36.968	174.536	289	2
37350	Ridge	0	0	-35.674	173.571	365	22
14478	Face	0	0	-36.91	174.485	333	12
15217	Ridge	0	0	-37.05	175.254	301	10
14178	Face	0.143	0.07	-36.899	174.458	333	15
14557	Ridge	0.034	0.013	-36.891	174.545	335	0
32001	Gully	0	0	-35.227	173.753	322	0
14444	Face	0	0	-36.95	174.5	322	8
26760	Face	0	0	-35.385	174.251	365	38
10679	Face	0.143	0.019	-40.094	175.66	246	67
14016	Face	0.038	0.002	-36.946	174.605	365	3
26975	Ridge	0	0	-35.62	173.467	365	15
14614	Ridge	0	0	-36.948	174.539	289	0
15470	Ridge	0	0	-37.038	175.071	315	40
14648	Face	0	0	-36.979	174.577	289	10
15479	Face	0	0	-37.077	175.035	315	27
15048	Ridge	0	0	-37.1	175.141	290	10
14225	Face	0.136	0.006	-36.84	174.481	333	22
26955	Ridge	0	0	-35.601	173.506	320	0
30890	Ridge	0.047	0.015	-35.209	173.754	322	0
14681	Ridge	0	0	-36.958	174.576	289	4
31899	Face	0.048	0.004	-35.238	173.748	331	0
14617	Face	0	0	-36.951	174.547	289	0
14389	Face	0	0	-36.974	174.491	322	12
14579	Face	0	0	-36.895	174.55	335	0
14684	Face	0	0	-36.96	174.565	289	0
14578	Face	0.043	0.002	-36.894	174.552	335	3
14553	Face	0.043	0.002	-36.886	174.535	335	4
14336	Face	0.045	0.002	-37.011	174.556	337	24
31882	Face	0.075	0.006	-35.238	173.748	331	0
14341	Face	0.034	0.063	-37.025	174.518	337	41
31957	Ridge	0.022	0.002	-35.216	173.757	322	0
31875	Ridge	0.027	0.002	-35.238	173.748	331	0
14609	Face	0	0	-36.981	174.556	289	7
14001	Ridge	0	0	-36.961	174.588	365	5
37194	Face	0	0	-35.686	173.552	365	37
14604	Face	0	0	-36.971	174.545	289	1
14378	Face	0	0	-36.99	174.487	322	18
14036	Face	0	0	-36.941	174.603	365	8
31998	Gully	0.025	0.002	-35.227	173.753	322	0
14645	Face	0.045	0.012	-36.97	174.575	289	5
14309	Face	0	0	-36.985	174.513	289	10
31902	Ridge	0	0	-35.238	173.748	331	0
14154	Face	0	0	-36.894	174.492	333	5
37256	Face	0	0	-35.688	173.55	365	46
15034	Face	0	0	-37.072	175.163	278	9
31949	Gully	0	0	-35.238	173.748	331	0
14628	Face	0	0	-36.944	174.534	289	0
14210	Face	0	0	-36.844	174.449	333	25
26954	Ridge	0	0	-35.603	173.506	320	0
31908	Face	0	0	-35.238	173.748	331	0
14529	Ridge	0	0	-36.9	174.531	335	0
14193	Face	0.056	0.002	-36.861	174.514	335	16
14683	Face	0	0	-36.963	174.571	289	0
14401	Face	0.042	0.06	-36.96	174.488	322	15
30245	Face	0.029	0.012	-35.238	173.748	331	0
14218	Face	0.083	0.061	-36.825	174.489	348	26
14445	Ridge	0	0	-36.952	174.5	322	4
31956	Face	0	0	-35.216	173.757	322	0
14345	Face	0	0	-37.028	174.506	337	43
31994	Face	0	0	-35.227	173.753	322	0
31895	Ridge	0.026	0.002	-35.238	173.748	331	0
14574	Face	0	0	-36.896	174.558	335	10
14539	Ridge	0	0	-36.896	174.526	335	1
14442	Face	0	0	-36.949	174.475	322	12
14477	Face	0	0	-36.911	174.483	333	12
31871	Ridge	0.026	0.011	-35.238	173.748	331	0
14547	Face	0	0	-36.89	174.52	335	10
14192	Face	0.087	0.004	-36.861	174.515	335	15
14354	Face	0	0	-37.015	174.507	337	25
32000	Gully	0	0	-35.227	173.753	322	0
14183	Face	0.154	0.058	-36.868	174.472	333	23
14302	Face	0	0	-36.982	174.516	289	8
31907	Gully	0	0	-35.238	173.748	331	0
15017	Face	0	0	-37.064	175.096	278	23
14531	Face	0	0	-36.91	174.537	335	0
36999	Face	0.4	0.287	-44.425	170.039	194	170
31944	Face	0	0	-35.195	173.727	331	0
31988	Face	0	0	-35.227	173.753	322	0
14527	Ridge	0	0	-36.912	174.519	335	0
14542	Ridge	0	0	-36.912	174.519	335	0
30877	Face	0.026	0.002	-35.209	173.754	322	0
14626	Face	0.04	0.002	-36.95	174.537	289	0
31874	Ridge	0.053	0.004	-35.238	173.748	331	0
14153	Face	0	0	-36.894	174.494	333	3
14032	Face	0	0	-36.98	174.602	365	15
31971	Face	0	0	-35.227	173.753	322	0
31903	Gully	0	0	-35.238	173.748	331	0
26952	Ridge	0	0	-35.646	173.568	320	17
26979	Face	0.045	0.002	-35.642	173.552	320	19
14159	Face	0.087	0.107	-36.886	174.484	333	8
15385	Face	0.056	0.133	-36.971	175.043	330	57
14591	Ridge	0.067	0.053	-36.894	174.548	335	0
14361	Face	0	0	-37.005	174.494	337	22
30887	Face	0.024	0.011	-35.209	173.754	322	0
31888	Gully	0	0	-35.238	173.748	331	0
31923	Ridge	0.028	0.002	-35.229	173.741	331	0
31954	Face	0.025	0.002	-35.216	173.757	322	0
31940	Gully	0	0	-35.195	173.727	331	0
14671	Face	0	0	-36.954	174.572	289	2
15037	Ridge	0	0	-37.13	175.185	277	8
15346	Face	0	0	-36.939	175.013	330	57
31997	Face	0.024	0.01	-35.227	173.753	322	0
30881	Gully	0.047	0.003	-35.209	173.754	322	0
30900	Face	0.047	0.012	-35.209	173.754	322	0
31990	Face	0	0	-35.227	173.753	322	0
37337	Face	0	0	-35.667	173.567	365	21
32002	Face	0	0	-35.227	173.753	322	0
31938	Ridge	0.024	0.002	-35.195	173.727	331	0
14561	Face	0	0	-36.921	174.562	289	0
14551	Face	0.061	0.052	-36.901	174.523	335	0
31918	Face	0	0	-35.229	173.741	331	0
14439	Face	0	0	-36.95	174.481	322	13
14558	Face	0.043	0.01	-36.885	174.528	335	12
14206	Face	0.077	0.003	-36.851	174.459	333	23
30897	Face	0.024	0.01	-35.209	173.754	322	0
31894	Face	0.026	0.002	-35.238	173.748	331	0
31951	Face	0.026	0.002	-35.216	173.757	322	0
31926	Gully	0	0	-35.229	173.741	331	0
14686	Face	0	0	-36.955	174.571	289	0
30906	Ridge	0.026	0.002	-35.209	173.754	322	0
31880	Face	0.025	0.002	-35.238	173.748	331	0
30886	Face	0.023	0.002	-35.209	173.754	322	0
14289	Face	0	0	-36.975	174.509	289	3
31953	Face	0.024	0.002	-35.216	173.757	322	0
15452	Face	0	0	-37.01	175.1	278	29
14662	Face	0	0	-36.949	174.562	289	0
31992	Face	0	0	-35.227	173.753	322	0
31911	Face	0.024	0.009	-35.238	173.748	331	0
31890	Face	0.024	0.002	-35.238	173.748	331	0
14221	Face	0.048	0.047	-36.833	174.502	355	23
30880	Face	0.022	0.002	-35.209	173.754	322	0
31925	Face	0	0	-35.229	173.741	331	0
31898	Gully	0.028	0.002	-35.238	173.748	331	0
31930	Face	0	0	-35.229	173.741	331	0
15145	Ridge	0	0	-37.191	175.058	292	29
14518	Face	0	0	-36.939	174.548	289	0
31870	Face	0.049	0.003	-35.238	173.748	331	0
31904	Gully	0.026	0.002	-35.238	173.748	331	0
37215	Terrace	0	0	-35.621	173.593	263	2
30879	Face	0.021	0.002	-35.209	173.754	322	0
30875	Face	0.024	0.002	-35.209	173.754	322	0
30892	Face	0.048	0.003	-35.209	173.754	322	0
14422	Face	0	0	-36.952	174.492	322	7
42329	Face	0	0	-36.947	175.564	286	13
30899	Face	0.023	0.009	-35.209	173.754	322	0
14276	Face	0	0	-37.018	174.522	337	30
31947	Face	0.023	0.001	-35.195	173.727	331	0
14179	Face	0.037	0.001	-36.871	174.476	333	25
31879	Face	0.024	0.001	-35.238	173.748	331	0
15027	Face	0	0	-37.037	175.168	253	0
30882	Face	0.026	0.001	-35.209	173.754	322	0
31884	Face	0.049	0.003	-35.238	173.748	331	0
31942	Face	0.024	0.001	-35.195	173.727	331	0
30893	Gully	0.026	0.001	-35.209	173.754	322	0
31935	Face	0.022	0.001	-35.229	173.741	331	0
14033	Face	0	0	-36.992	174.601	365	53
31912	Face	0	0	-35.238	173.748	331	0
46313	Face	0	0	-35.195	173.727	331	0
31929	Gully	0.023	0.001	-35.229	173.741	331	0
31983	Face	0	0	-35.227	173.753	322	0
30898	Face	0.026	0.008	-35.209	173.754	322	0
31905	Gully	0	0	-35.238	173.748	331	0
8238	Gully	0.214	0.29	-42.577	173.356	204	65
31892	Face	0	0	-35.238	173.748	331	0
14548	Face	0	0	-36.886	174.52	335	17
15028	Face	0.056	0.001	-37.037	175.171	253	0
31885	Face	0.026	0.001	-35.238	173.748	331	0
31933	Gully	0.023	0.001	-35.229	173.741	331	0
14592	Face	0	0	-36.894	174.55	335	0
37238	Face	0	0	-35.637	173.626	263	0
15454	Face	0	0	-37.011	175.107	278	26
30901	Face	0.022	0.008	-35.209	173.754	322	0
31960	Face	0.045	0.009	-35.195	173.727	331	0
31984	Face	0.024	0.001	-35.227	173.753	322	0
26816	Ridge	0	0	-35.589	173.484	365	0
31901	Face	0.026	0.001	-35.238	173.748	331	0
31952	Face	0.021	0.001	-35.216	173.757	322	0
30894	Ridge	0.021	0.001	-35.209	173.754	322	0
31931	Gully	0	0	-35.229	173.741	331	0
31872	Ridge	0.048	0.009	-35.238	173.748	331	0
31878	Face	0.028	0.001	-35.238	173.748	331	0
15314	Face	0	0	-36.927	174.947	335	73
31897	Face	0.022	0.001	-35.238	173.748	331	0
31945	Face	0.025	0.001	-35.195	173.727	331	0
31967	Face	0.026	0.001	-35.195	173.727	331	0
31985	Face	0.024	0.008	-35.227	173.753	322	0
30884	Ridge	0.022	0.008	-35.209	173.754	322	0
31981	Face	0	0	-35.227	173.753	322	0
37132	Face	0	0	-35.623	173.591	263	5
31900	Face	0.024	0.001	-35.238	173.748	331	0
1453442	Face	0	0	-37.912	176.74	268	1
46316	Gully	0.027	0.001	-35.195	173.727	331	0
31881	Face	0.028	0.001	-35.238	173.748	331	0
37235	Terrace	0	0	-35.636	173.621	263	0
31936	Gully	0	0	-35.229	173.741	331	0
49310	Face	0.083	0.071	-42.694	171.554	186	0
31913	Ridge	0	0	-35.238	173.748	331	0
15138	Ridge	0	0	-37.181	175.065	292	29
31982	Face	0	0	-35.227	173.753	322	0
31906	Gully	0	0	-35.238	173.748	331	0
8297	Terrace	0.476	0.169	-42.576	173.328	211	93
37620	Face	0	0	-41.206	172.161	255	0
31893	Face	0.027	0.007	-35.238	173.748	331	0
37302	Face	0	0	-35.636	173.629	263	0
37309	Face	0.053	0.006	-35.626	173.585	263	11
46312	Gully	0.029	0.001	-35.195	173.727	331	0
5769	Face	0.429	0.361	-44.344	171.022	197	112
42471	Ridge	0	0	-37.029	175.565	268	7
37307	Face	0	0	-35.628	173.582	320	14
916921	Face	0.067	0.005	-38.275	177.18	209	0
15236	Ridge	0	0	-37.052	175.218	253	0
37364	Face	0	0	-35.596	173.533	320	0
37317	Ridge	0	0	-35.633	173.584	263	6
26936	Ridge	0	0	-35.651	173.57	320	31
37332	Face	0.04	0.03	-35.672	173.569	365	21
15469	Face	0	0	-37.033	175.072	315	37
37202	Face	0	0	-35.683	173.62	328	2
15483	Gully	0	0	-37.11	175.065	288	28
29891	Face	0	0	-37.611	178.057	301	2
26794	Face	0	0	-35.391	174.262	365	45
8306	Face	0.292	0.056	-42.478	173.5	224	27
26806	Face	0	0	-35.4	174.261	365	40
46311	Face	0.025	0.001	-35.195	173.727	331	0
26825	Terrace	0.038	0.005	-35.6	173.591	263	0
37198	Face	0	0	-35.664	173.616	263	0
916922	Face	0	0	-38.277	177.186	209	0
37347	Terrace	0	0	-35.676	173.573	365	22
37189	Face	0	0	-35.682	173.556	365	16
37142	Ridge	0.05	0.004	-35.636	173.535	320	15
26978	Face	0.043	0.004	-35.642	173.555	320	28
916937	Face	0.067	0.004	-38.234	177.185	219	0
37138	Terrace	0.033	0.004	-35.643	173.531	320	36
26771	Face	0	0	-35.389	174.245	353	34
37327	Terrace	0.05	0.004	-35.645	173.577	320	25
37323	Terrace	0	0	-35.655	173.577	320	27
33406	Ridge	0	0	-37.629	178.252	316	0
37188	Face	0	0	-35.682	173.557	365	15
37204	Face	0	0	-35.682	173.624	328	0
26814	Ridge	0	0	-35.587	173.486	365	0
46307	Face	0.024	0.001	-35.195	173.727	331	0
8289	Face	0.308	0.386	-42.539	173.344	204	88
37311	Ridge	0	0	-35.624	173.587	263	8
37352	Face	0	0	-35.617	173.538	320	0
37281	Terrace	0	0	-35.668	173.574	365	24
37155	Face	0	0	-35.59	173.453	365	8
26779	Face	0	0	-35.395	174.251	365	43
37171	Ridge	0	0	-35.61	173.531	320	0
916939	Face	0	0	-38.227	177.165	237	0
916938	Face	0.077	0.004	-38.249	177.17	219	0
37340	Face	0	0	-35.648	173.577	320	24
26801	Face	0	0	-35.391	174.261	365	49
37339	Terrace	0	0	-35.647	173.577	320	26
37218	Ridge	0	0	-35.618	173.557	320	0
29885	Ridge	0.091	0.022	-37.604	178.073	301	2
37241	Ridge	0	0	-35.642	173.606	263	0
26864	Face	0	0	-35.382	174.269	365	19
26860	Face	0.053	0.022	-35.382	174.262	365	54
15157	Face	0	0	-37.172	175.242	302	39
37184	Face	0.043	0.004	-35.648	173.588	263	22
15249	Ridge	0	0	-37.047	175.13	278	8
26818	Face	0	0	-35.591	173.481	365	0
37178	Face	0	0	-35.645	173.598	263	5
26983	Ridge	0.04	0.021	-35.642	173.558	320	27
33459	Ridge	0	0	-37.554	178.2	311	0
26883	Face	0	0	-35.372	174.255	365	53
37148	Ridge	0	0	-35.63	173.537	320	6
37146	Face	0.036	0.003	-35.632	173.536	320	8
37254	Ridge	0	0	-35.687	173.551	365	44
37163	Ridge	0	0	-35.603	173.452	365	13
33517	Ridge	0	0	-37.741	178.486	309	16
26795	Face	0	0	-35.391	174.266	365	42
916940	Face	0.071	0.101	-38.247	177.18	219	0
14515	Ridge	0.033	0.017	-36.932	174.543	289	0
26959	Ridge	0	0	-35.6	173.485	365	0
26967	Face	0	0	-35.591	173.478	365	0
37233	Face	0	0	-35.636	173.618	263	0
916927	Terrace	0	0	-38.229	177.188	219	0
26976	Face	0	0	-35.642	173.557	320	28
26821	Face	0	0	-35.593	173.588	263	0
916928	Face	0	0	-38.231	177.188	219	0
37335	Face	0	0	-35.669	173.568	365	23
37192	Face	0	0	-35.685	173.553	365	30
15242	Face	0	0	-37.06	175.231	253	4
22330	Face	0	0	-35.384	174.247	353	34
26972	Face	0	0	-35.621	173.462	365	18
37195	Face	0	0	-35.686	173.551	365	41
26819	Ridge	0	0	-35.591	173.587	263	0
37153	Ridge	0.038	0.003	-35.592	173.455	365	11
37303	Face	0	0	-35.635	173.63	263	0
14555	Face	0	0	-36.891	174.537	335	6
14562	Face	0	0	-36.974	174.601	365	10
37164	Face	0.091	0.021	-35.602	173.449	365	21
37182	Face	0	0	-35.648	173.592	263	18
15456	Face	0	0	-37.005	175.099	278	31
37286	Ridge	0	0	-35.672	173.564	365	20
33632	Ridge	0	0	-37.764	178.431	338	2
10744	Terrace	0.118	0.024	-40.782	175.168	237	51
37206	Ridge	0.032	0.003	-35.615	173.6	263	0
26950	Face	0	0	-35.649	173.569	320	24
26973	Ridge	0	0	-35.621	173.465	365	17
14321	Face	0.087	0.006	-36.996	174.563	289	15
26808	Face	0	0	-35.398	174.264	365	27
15130	Face	0	0	-37.201	175.016	292	25
15052	Face	0.167	0.082	-37.1	175.139	290	13
14019	Face	0.1	0.005	-36.948	174.611	365	8
26802	Ridge	0	0	-35.391	174.265	365	39
26982	Ridge	0	0	-35.642	173.559	320	25
1493256	Face	0.161	0.034	-35.814	174.515	365	14
26796	Face	0	0	-35.392	174.267	365	44
15199	Face	0	0	-37.02	175.208	253	0
15166	Face	0.059	0.003	-37.163	175.144	290	32
15399	Face	0.071	0.066	-36.952	175.221	328	57
15329	Face	0.063	0.003	-36.918	175.058	330	63
37348	Ridge	0	0	-35.675	173.572	365	22
26966	Face	0	0	-35.591	173.479	365	0
14577	Face	0	0	-36.892	174.558	335	8
15182	Face	0.067	0.015	-37.178	175.127	313	32
37260	Face	0	0	-35.626	173.482	365	14
6843	Terrace	0.5	0.363	-44.025	171.198	206	0
15488	Face	0.071	0.015	-37.104	175.076	288	25
15098	Face	0.167	0.074	-37.045	175.042	315	47
14450	Face	0	0	-36.943	174.5	322	2
15241	Face	0.1	0.015	-37.093	175.181	277	5
14457	Face	0.063	0.072	-36.941	174.483	322	12
15237	Face	0	0	-37.051	175.221	253	0
15431	Face	0.063	0.002	-37.024	175.186	253	12
15198	Face	0	0	-37.018	175.204	253	8
15191	Ridge	0	0	-37.138	175.19	277	11
15501	Face	0	0	-37.101	175.008	288	23
14635	Face	0	0	-36.965	174.518	289	0
15239	Ridge	0	0	-37.071	175.203	253	0
37334	Ridge	0	0	-35.67	173.568	365	23
15498	Face	0	0	-37.101	175.025	288	22
15491	Face	0.059	0.013	-37.083	174.983	337	35
36489	Face	0	0	-44.153	170.015	162	91
807481	Face	0.5	0.013	-43.167	171.564	162	1
15032	Ridge	0	0	-37.038	175.199	253	0
15092	Face	0.067	0.013	-37.036	175.038	315	50
14437	Face	0	0	-36.949	174.485	322	12
15147	Ridge	0	0	-37.206	175.061	292	39
22329	Face	0	0	-35.385	174.248	353	41
14305	Face	0	0	-36.987	174.521	289	9
30909	Ridge	0	0	-35.209	173.754	322	0
15509	Face	0	0	-37.112	174.996	331	23
1453565	Face	0.048	0.006	-38.005	177.171	285	14
33443	Ridge	0	0	-37.643	178.478	316	0
14431	Face	0	0	-36.947	174.482	322	6
42004	Terrace	0.318	0.21	-43.063	170.395	224	0
37147	Face	0.032	0.002	-35.631	173.536	320	8
14427	Face	0	0	-36.958	174.494	322	5
15159	Terrace	0.067	0.002	-37.133	175.25	311	36
15165	Face	0	0	-37.166	175.144	290	30
15031	Ridge	0	0	-37.036	175.195	253	0
15472	Face	0.154	0.211	-37.071	175.066	315	30
15181	Ridge	0	0	-37.177	175.132	313	34
37304	Face	0	0	-35.634	173.631	263	0
587	Face	0.2	0.024	-39.053	175.968	166	0
8211	Face	0.182	0.213	-42.564	173.355	204	47
9355	Terrace	0.3	0.124	-42.613	173.404	223	129
14356	Face	0.067	0.002	-37	174.487	322	19
14556	Face	0.05	0.002	-36.254	174.516	365	49
14430	Face	0	0	-36.955	174.486	322	16
19123	Face	0.429	0.035	-43.154	172.251	157	0
14385	Face	0.037	0.012	-36.976	174.486	322	15
14465	Face	0.038	0.058	-36.918	174.468	322	15
15381	Face	0	0	-37.002	174.994	337	50
15208	Face	0.042	0.057	-37.019	175.287	301	66
15465	Ridge	0.111	0.004	-37.067	175.016	315	29
15086	Face	0.059	0.011	-36.955	175.236	328	72
15240	Face	0	0	-37.071	175.203	253	2
15223	Ridge	0.05	0.002	-37.051	175.26	301	17
31955	Face	0.024	0.002	-35.216	173.757	322	0
15035	Face	0	0	-37.07	175.182	253	0
15224	Face	0.071	0.011	-37.036	175.263	301	26
15375	Face	0	0	-36.99	174.937	335	57
34580	Face	0.083	0.011	-42.337	173.711	252	172
15019	Ridge	0	0	-37.072	175.111	278	13
15131	Face	0	0	-37.205	175.02	292	22
14581	Ridge	0	0	-36.901	174.564	335	11
31909	Face	0.023	0.002	-35.238	173.748	331	0
15112	Ridge	0	0	-37.156	175.1	290	32
15490	Face	0.067	0.01	-37.084	174.994	331	31
15184	Face	0	0	-37.116	175.209	277	21
15012	Ridge	0	0	-37.066	175.109	278	18
15457	Face	0.056	0.002	-37.049	175.017	315	37
31883	Face	0	0	-35.238	173.748	331	0
36861	Face	0.571	0.139	-44.538	169.792	157	121
1649333	Ridge	0.069	0.019	-38.063	175.936	231	1
1453606	Ridge	0.05	0.003	-38.009	177.145	282	13
15327	Gully	0.143	0.123	-36.917	175.065	330	71
15357	Face	0	0	-36.968	175.047	330	60
26866	Face	0	0	-35.372	174.262	365	38
15326	Face	0	0	-36.915	175.061	344	65
15347	Ridge	0	0	-36.938	175.013	330	58
15496	Face	0	0	-37.097	175.004	288	25
15471	Ridge	0	0	-37.067	175.041	315	29
30878	Face	0.026	0.002	-35.209	173.754	322	0
14585	Face	0	0	-36.905	174.567	335	10
31934	Ridge	0	0	-35.229	173.741	331	0
1710732	Ridge	0	0	-38.176	176.339	224	0
9629	Gully	0.25	0.352	-43.087	172.819	227	138
15244	Gully	0.067	0.046	-37.069	175.217	253	4
23993	Terrace	0.188	0.073	-42.105	171.34	234	0
31873	Ridge	0.048	0.003	-35.238	173.748	331	0
15317	Ridge	0	0	-36.891	175.037	344	67
10786	Terrace	0.056	0.004	-40.676	175.278	221	26
31891	Face	0.053	0.01	-35.238	173.748	331	0
1704068	Face	0.2	0.271	-45.699	168.918	151	6
15443	Face	0	0	-36.978	175.139	328	24
26579	Terrace	0.083	0.008	-41.265	172.192	202	0
15493	Face	0.154	0.113	-37.091	174.986	331	35
36871	Face	0.385	0.322	-44.56	169.774	157	110
31910	Face	0	0	-35.238	173.748	331	0
15137	Face	0	0	-37.195	175.083	292	48
37306	Terrace	0.034	0.008	-35.628	173.581	320	15
15335	Face	0.063	0.008	-36.922	175.002	330	76
1453524	Face	0	0	-38.032	177.143	282	10
46305	Gully	0.049	0.009	-35.195	173.727	331	0
15358	Face	0.063	0.1	-36.969	175.047	330	62
34501	Face	0.25	0.008	-42.99	171.788	138	0
30910	Face	0.023	0.008	-35.209	173.754	322	0
36890	Face	0.667	0.031	-44.256	169.802	109	2
1521711	Face	0.111	0.015	-35.106	173.54	365	7
36587	Gully	0.333	0.023	-44.245	169.921	117	7
36889	Face	0.4	0.052	-44.25	169.82	130	70
17111	Face	0	0	-36.891	175.523	273	0
1415899	Face	0	0	-38.004	176.357	243	0
7272	Terrace	0.15	0.022	-42.9	170.839	227	0
15415	Face	0	0	-36.97	175.179	328	36
807517	Face	0.778	0.084	-43.163	171.557	74	1
34289	Face	0.444	0.063	-42.208	173.865	189	54
15171	Ridge	0	0	-37.173	175.179	302	32
18449	Face	0.5	0.444	-43.179	172.334	217	3
30559	Terrace	0.333	0.245	-43.456	169.832	230	0
42680	Face	0.25	0.006	-41.452	173.417	153	0
1704106	Face	0.133	0.012	-39.104	175.984	109	0
19252	Face	0.1	0.036	-40.831	172.617	208	0
96	Face	0.286	0.105	-42.315	173.643	132	0
14104	Face	0	0	-37.03	174.539	337	48
42465	Ridge	0.143	0.006	-37.005	175.647	248	0
19308	Terrace	0.059	0.006	-40.865	172.568	148	0
1650884	Face	0.5	0.006	-43.132	171.702	93	0
12519	Terrace	0.5	0.253	-38.415	177.817	268	41
38969	Ridge	0	0	-36.891	175.539	273	3
30348	Terrace	0.278	0.134	-43.266	170.114	227	0
14315	Face	0	0	-36.996	174.538	289	15
8292	Face	0.375	0.239	-42.537	173.346	204	84
14479	Face	0.125	0.658	-36.912	174.481	333	11
33390	Face	0	0	-37.554	178.279	344	0
14004	Face	0	0	-36.968	174.586	365	2
1184897	Face	0.333	0.016	-45.888	170.675	202	64
46306	Face	0.061	0.002	-35.195	173.727	331	0
37152	Ridge	0	0	-35.593	173.457	365	13
1453852	Gully	0.063	0.005	-38.033	177.144	282	9
1453893	Face	0	0	-38.011	177.146	282	12
916916	Face	0.083	0.031	-38.27	177.183	209	0
15049	Face	0	0	-37.091	175.14	290	15
37210	Ridge	0.053	0.005	-35.617	173.596	263	0
19201	Terrace	0.154	0.01	-40.858	172.746	181	0
14569	Face	0.091	0.005	-36.916	174.556	335	0
1185061	Gully	0.364	0.044	-45.869	170.631	202	17
26813	Face	0	0	-35.586	173.486	365	0
1172496	Face	0.217	0.049	-39.113	175.716	129	0
14639	Face	0	0	-36.968	174.533	289	2
42322	Face	0	0	-36.968	175.596	277	8
30435	Terrace	0.231	0.053	-43.362	169.979	214	0
26010	Terrace	0.25	0.432	-44.08	168.729	226	0
42336	Ridge	0	0	-37.271	175.808	255	0
37257	Terrace	0	0	-35.689	173.549	365	43
14271	Face	0	0	-36.997	174.551	289	15
2019	Terrace	0.286	0.069	-39.435	175.457	183	4
10672	Terrace	0.1	0.014	-39.901	175.571	238	44
1178927	Terrace	0.105	0.032	-39.273	173.993	205	0
807532	Gully	0.556	0.09	-43.164	171.555	74	5
37333	Face	0	0	-35.671	173.569	365	22
9434	Ridge	0.038	0.004	-38.568	175.287	222	0
15176	Face	0	0	-37.172	175.151	313	28
1184845	Face	0.273	0.013	-45.888	170.677	202	73
14619	Face	0	0	-36.956	174.547	289	0
23950	Face	0.056	0.004	-42.034	171.385	211	0
15484	Face	0.111	0.004	-37.111	175.063	288	28
37341	Face	0	0	-35.651	173.577	320	23
37305	Ridge	0.048	0.004	-35.634	173.633	263	0
17321	Face	0.083	0.129	-36.711	175.598	345	8
26873	Face	0	0	-35.375	174.248	353	51
1487420	Face	0.407	0.275	-41.665	172.64	141	0
37357	Ridge	0	0	-35.61	173.535	320	0
1274099	Gully	0.133	0.038	-38.969	175.505	182	0
8298	Face	0.313	0.062	-42.543	173.333	211	74
37325	Ridge	0	0	-35.661	173.578	320	22
37209	Face	0	0	-35.616	173.597	263	0
37255	Face	0	0	-35.687	173.55	365	46
15481	Face	0.143	0.004	-37.106	175.052	288	27
14584	Ridge	0	0	-36.539	174.55	365	39
1171327	Face	0	0	-37.966	177.025	303	17
4881	Face	0.167	0.071	-44.399	167.926	202	0
8200	Gully	0.143	0.027	-42.547	173.41	204	14
37214	Face	0.045	0.004	-35.62	173.593	263	1
1452745	Face	0	0	-38.007	176.703	288	0
1184752	Face	0.615	0.275	-45.82	170.715	192	117
17110	Face	0	0	-36.901	175.514	273	7
37322	Terrace	0.042	0.023	-35.652	173.577	320	24
26810	Face	0	0	-35.591	173.583	320	0
37160	Terrace	0	0	-35.604	173.454	365	12
26980	Face	0.034	0.004	-35.642	173.549	320	14
8291	Terrace	0.409	0.371	-42.538	173.347	204	92
10599	Face	0	0	-39.834	175.749	232	49
42352	Ridge	0	0	-37.11	175.678	269	0
37140	Ridge	0	0	-35.64	173.533	320	24
916917	Face	0	0	-38.276	177.196	209	0
19253	Face	0.167	0.112	-40.823	172.615	208	0
15499	Face	0.063	0.003	-37.097	175.027	288	24
19365	Gully	0	0	-40.968	172.743	157	0
10743	Face	0.04	0.003	-40.78	175.188	237	37
916924	Ridge	0	0	-38.286	177.181	209	0
26826	Face	0.036	0.003	-35.601	173.592	263	0
1184711	Face	0.625	0.603	-45.82	170.715	192	118
1652688	Face	0.409	0.289	-43.662	172.623	220	51
29904	Face	0	0	-37.73	177.979	285	0
37181	Face	0	0	-35.648	173.593	263	15
37344	Face	0	0	-35.636	173.511	320	31
37141	Face	0	0	-35.638	173.534	320	18
37331	Face	0.032	0.003	-35.639	173.58	320	13
29884	Face	0	0	-37.612	178.091	299	0
37220	Face	0	0	-35.615	173.558	320	0
1159820	Face	0.2	0.141	-41.536	172.222	212	0
37211	Face	0	0	-35.619	173.596	263	0
14281	Face	0	0	-37.009	174.5	337	26
1622805	Ridge	0.059	0.003	-38.711	177.156	173	0
15511	Face	0	0	-37.112	175.015	288	20
42414	Ridge	0	0	-37.02	175.55	268	18
15462	Face	0	0	-37.07	174.982	337	39
14088	Face	0	0	-37.032	174.524	337	54
15132	Ridge	0	0	-37.185	175.067	292	27
42466	Face	0	0	-37.005	175.563	268	20
15478	Ridge	0	0	-37.076	175.035	315	27
10613	Face	0.16	0.012	-39.747	175.664	204	57
15119	Ridge	0.154	0.006	-37.148	175.137	290	33
26870	Face	0	0	-35.374	174.253	365	62
17096	Face	0	0	-36.96	175.649	277	14
1652647	Face	0.368	0.166	-43.638	172.622	220	47
15506	Ridge	0	0	-37.11	174.995	331	23
9433	Ridge	0.111	0.006	-38.568	175.286	222	0
26884	Ridge	0	0	-35.372	174.258	365	52
33433	Ridge	0.5	0.461	-37.673	178.345	315	0
42341	Face	0	0	-37.095	175.669	269	2
15134	Ridge	0.053	0.003	-37.189	175.077	292	39
15386	Face	0	0	-36.967	175.039	330	60
15427	Ridge	0.067	0.003	-37.007	175.169	253	7
42397	Gully	0	0	-37.01	175.561	268	14
1704224	Face	0	0	-37.733	176.016	307	0
37282	Face	0	0	-35.67	173.577	365	24
26809	Face	0	0	-35.591	173.586	263	0
37308	Terrace	0.04	0.003	-35.628	173.583	320	12
1161735	Face	0.143	0.021	-41.555	172.028	197	0
15519	Face	0.053	0.003	-37.131	175.029	288	23
658572	Gully	0.056	0.003	-42.08	171.407	211	0
15129	Face	0	0	-37.2	175.024	292	23
14223	Face	0.118	0.005	-36.831	174.486	348	27
10718	Face	0.143	0.008	-39.5	175.552	186	18
15354	Face	0	0	-36.952	175.019	330	51
14381	Face	0	0	-36.994	174.499	322	18
15350	Face	0.05	0.002	-36.945	175.017	330	48
15426	Face	0	0	-36.988	175.195	328	33
14217	Face	0.133	0.005	-36.824	174.489	348	25
15331	Face	0.067	0.015	-36.929	175.056	330	57
14269	Face	0.115	0.007	-36.954	174.486	322	16
15489	Face	0.067	0.014	-37.103	175.078	288	28
15485	Face	0	0	-37.117	175.063	288	27
14018	Face	0	0	-36.954	174.598	365	20
14583	Face	0	0	-36.908	174.561	335	2
14690	Ridge	0	0	-36.956	174.563	289	0
37343	Terrace	0.063	0.002	-35.636	173.512	320	28
15311	Face	0	0	-36.943	174.939	335	71
15116	Face	0	0	-37.129	175.141	290	27
15380	Face	0.056	0.002	-36.997	174.999	335	52
15466	Face	0.067	0.002	-37.069	175.018	315	30
15447	Ridge	0	0	-36.986	175.135	328	22
15351	Face	0	0	-36.952	175.015	330	47
14608	Face	0.048	0.002	-36.986	174.562	289	10
14586	Face	0	0	-36.907	174.557	335	3
14252	Face	0.105	0.004	-36.962	174.622	365	30
37360	Face	0.05	0.013	-35.635	173.518	320	23
14420	Face	0.08	0.004	-36.957	174.485	322	15
15510	Face	0	0	-37.111	174.999	331	22
14323	Face	0	0	-36.998	174.564	289	16
14229	Face	0.045	0.002	-36.859	174.446	333	24
14400	Ridge	0.042	0.063	-36.961	174.49	322	11
14380	Face	0	0	-36.995	174.493	322	18
14141	Face	0.067	0.063	-36.893	174.46	333	17
15188	Ridge	0	0	-37.128	175.195	277	8
14377	Face	0	0	-36.992	174.494	322	16
15523	Face	0.05	0.012	-37.035	175.041	315	49
15400	Face	0	0	-36.951	175.221	328	59
14145	Face	0.048	0.002	-36.892	174.466	333	17
15154	Face	0	0	-37.154	175.252	311	30
15321	Face	0.167	0.076	-36.9	175.061	344	73
14224	Face	0.12	0.006	-36.844	174.495	333	18
6641	Face	0.48	0.475	-44.082	171.236	206	28
14044	Face	0	0	-36.937	174.583	289	0
14246	Face	0	0	-36.984	174.611	365	55
14344	Face	0	0	-37.033	174.506	337	52
1178312	Face	0.036	0.002	-39.161	173.983	265	0
14219	Face	0.133	0.004	-36.828	174.502	355	27
14423	Face	0	0	-36.961	174.489	322	12
15325	Face	0	0	-36.916	175.06	344	60
14097	Face	0.111	0.004	-37.04	174.516	337	69
15349	Face	0.071	0.002	-36.947	175.016	330	50
14209	Face	0.043	0.002	-36.843	174.448	333	22
15458	Face	0	0	-37.051	175.016	315	38
15455	Face	0	0	-37.003	175.1	278	32
14421	Face	0.037	0.011	-36.958	174.485	322	11
14161	Face	0	0	-36.883	174.486	333	10
15316	Face	0.091	0.013	-36.891	175.039	344	66
15310	Face	0	0	-36.946	174.943	335	69
14244	Face	0.056	0.002	-36.979	174.617	365	51
15411	Face	0	0	-36.979	175.237	328	54
8266	Terrace	0.5	0.646	-42.549	173.116	195	81
15337	Ridge	0.077	0.011	-36.924	175.047	330	54
14107	Face	0.037	0.002	-37.024	174.536	337	42
15463	Ridge	0	0	-37.076	174.993	337	37
15516	Face	0	0	-37.126	174.997	331	23
14158	Face	0.038	0.002	-36.89	174.494	333	3
15180	Face	0	0	-37.177	175.132	313	33
14180	Face	0.077	0.004	-36.866	174.476	333	20
14144	Face	0.043	0.002	-36.893	174.474	333	20
14220	Face	0.1	0.105	-36.832	174.503	355	23
14189	Face	0.087	0.003	-36.859	174.5	335	17
14239	Face	0.053	0.052	-37.007	174.585	365	36
15025	Face	0.071	0.002	-37.025	175.169	253	0
14412	Face	0	0	-36.948	174.501	289	7
15495	Face	0	0	-37.097	175.003	288	25
14367	Face	0	0	-36.981	174.54	289	5
14397	Face	0.045	0.051	-36.976	174.475	322	16
14140	Face	0.091	0.051	-36.892	174.462	333	15
15212	Face	0	0	-37.03	175.253	301	8
15503	Face	0	0	-37.106	175.005	288	22
15402	Ridge	0.056	0.002	-36.968	175.208	328	29
15494	Ridge	0	0	-37.092	174.988	331	32
14317	Ridge	0	0	-36.986	174.546	289	8
14338	Face	0.033	0.002	-37.017	174.521	337	28
15342	Face	0	0	-36.959	175.05	330	62
14156	Face	0	0	-36.904	174.472	333	6
46315	Gully	0	0	-35.195	173.727	331	0
15442	Face	0	0	-36.976	175.122	328	35
15146	Ridge	0	0	-37.191	175.061	292	27
14983	Face	0.118	0.149	-36.909	175.086	365	70
14247	Face	0	0	-36.986	174.614	365	60
15500	Face	0.158	0.154	-37.099	174.982	331	34
19198	Ridge	0.111	0.002	-40.876	172.749	181	0
15313	Face	0	0	-36.926	174.945	335	76
28456	Face	0.167	0.01	-43.828	170.066	33	0
29973	Face	0.143	0.012	-43.828	170.068	33	0
29974	Face	0.133	0.013	-43.825	170.07	33	0
12153	Face	0.231	0.209	-43.495	170.665	35	0
12169	Face	0.333	0.349	-43.492	170.645	35	0
12216	Face	0.154	0.03	-43.496	170.658	35	0
4239	Face	0.286	0.011	-44.707	168.219	47	0
19895	Face	0.333	0.054	-43.177	171.077	47	0
810	Gully	0.125	0.004	-44.039	169.743	49	0
812	Ridge	0	0	-44.052	169.74	49	0
821	Face	0.143	0.114	-44.005	169.744	49	0
830	Face	0	0	-44.029	169.746	49	0
831	Terrace	0	0	-44.048	169.742	49	0
841	Face	0.4	0.042	-44.024	169.735	49	0
844	Face	0.091	0.005	-44.021	169.75	49	0
846	Face	0	0	-44.009	169.74	49	0
847	Ridge	0.333	0.014	-44.043	169.743	49	0
849	Face	0.333	0.038	-44.005	169.749	49	0
852	Face	0	0	-44.019	169.735	49	0
12160	Face	0.188	0.148	-43.501	170.65	49	0
12209	Face	0.316	0.374	-43.5	170.684	49	0
12210	Gully	0.167	0.17	-43.5	170.68	49	0
12211	Face	0.214	0.11	-43.503	170.684	49	0
12212	Face	0.214	0.189	-43.504	170.684	49	0
28561	Gully	0.2	0.018	-44.055	169.725	49	0
28562	Face	0.143	0.006	-44.057	169.725	49	0
1497762	Face	0.2	0.058	-44.398	168.807	51	0
28540	Face	0	0	-44.135	169.746	52	0
28541	Face	0	0	-44.134	169.744	52	0
28542	Face	0.25	0.006	-44.133	169.743	52	0
766	Face	0	0	-43.923	169.86	56	0
773	Gully	0.25	0.007	-43.941	169.847	56	0
775	Gully	0.2	0.005	-43.942	169.847	56	0
778	Ridge	0	0	-43.937	169.853	56	0
794	Terrace	0	0	-43.925	169.852	56	0
796	Face	0.2	0.006	-43.936	169.854	56	0
799	Face	0	0	-43.936	169.85	56	0
804	Face	0	0	-43.924	169.864	56	0
827	Face	0.571	0.025	-43.938	169.845	56	0
28481	Face	0	0	-43.953	169.84	56	0
28482	Face	0	0	-43.952	169.842	56	0
28484	Face	0	0	-43.951	169.846	56	0
28486	Terrace	0.333	0.013	-43.992	169.838	56	0
28487	Face	0	0	-43.992	169.84	56	0
28488	Face	0	0	-43.992	169.841	56	0
28490	Face	0	0	-43.992	169.844	56	0
28491	Face	0	0	-43.992	169.847	56	0
7082	Terrace	0.182	0.034	-45.251	167.659	65	0
7083	Face	0.4	0.159	-45.253	167.659	65	0
7084	Face	0.2	0.012	-45.255	167.658	65	0
7087	Face	0	0	-45.26	167.655	65	0
7105	Gully	0.231	0.143	-45.311	167.596	65	0
7106	Ridge	0.111	0.004	-45.311	167.593	65	0
1862205	Face	0.357	0.097	-45.25	167.62	65	0
1862208	Face	0.368	0.057	-45.258	167.657	65	0
1862209	Face	0.211	0.095	-45.252	167.66	65	0
1862210	Face	0.286	0.039	-45.253	167.66	65	0
1862211	Ridge	0.077	0.008	-45.255	167.66	65	0
1862212	Face	0	0	-45.257	167.659	65	0
1862228	Terrace	0.667	0.131	-45.296	167.642	65	0
1865079	Face	0.385	0.036	-45.309	167.597	65	0
1865120	Face	0.222	0.026	-45.309	167.594	65	0
7076	Face	0.429	0.457	-45.245	167.542	66	0
7107	Face	0.375	0.035	-45.19	167.539	66	0
7108	Face	0.364	0.059	-45.188	167.54	66	0
7109	Face	0.3	0.073	-45.243	167.547	66	0
7110	Face	0.3	0.056	-45.244	167.544	66	0
1488237	Face	0.333	0.157	-45.198	167.552	66	0
1862199	Face	0.333	0.062	-45.199	167.553	66	0
1862201	Face	0.278	0.047	-45.196	167.551	66	0
1862202	Terrace	0.462	0.269	-45.24	167.547	66	0
1862203	Face	0.333	0.065	-45.241	167.545	66	0
1862204	Face	0.231	0.169	-45.243	167.543	66	0
1491848	Gully	0.25	0.024	-42.312	172.443	68	0
28527	Face	0.2	0.007	-44.146	169.649	69	0
28528	Face	0	0	-44.147	169.652	69	0
36783	Gully	0.6	0.017	-44.216	169.745	69	0
4235	Face	0.444	0.03	-44.91	168.169	70	0
4236	Ridge	0.273	0.08	-44.909	168.171	70	0
7809	Terrace	0.333	0.05	-44.854	168.232	70	0
7811	Face	0.263	0.075	-44.859	168.227	70	0
4238	Face	0	0	-44.79	168.211	71	0
7812	Face	0.5	0.151	-44.825	168.233	71	0
7815	Face	0.2	0.013	-44.822	168.215	71	0
808	Face	0	0	-43.981	169.726	73	0
816	Ridge	0	0	-43.983	169.728	73	0
818	Face	0.133	0.229	-43.997	169.737	73	0
910736	Face	0.182	0.013	-43.917	169.668	73	0
910900	Terrace	0.267	0.094	-43.919	169.693	73	0
910941	Terrace	0.143	0.041	-43.929	169.685	73	0
911064	Terrace	0.5	0.093	-43.928	169.672	73	0
911105	Terrace	0.545	0.2	-43.926	169.687	73	0
911146	Terrace	0.533	0.222	-43.924	169.678	73	0
1513346	Face	0.231	0.06	-43.996	169.731	73	0
807349	Gully	0.1	0.007	-43.083	171.526	74	0
807408	Face	0	0	-43.091	171.501	74	0
807409	Ridge	0	0	-43.091	171.503	74	0
807410	Ridge	0.286	0.015	-43.091	171.506	74	0
807480	Gully	0	0	-43.151	171.575	74	0
807506	Face	0	0	-43.153	171.583	74	0
807515	Terrace	0	0	-43.118	171.539	74	0
807516	Face	0.25	0.009	-43.12	171.546	74	0
807518	Ridge	0.5	0.026	-43.162	171.557	74	0
807523	Face	0	0	-43.099	171.501	74	0
807524	Ridge	0	0	-43.099	171.503	74	0
807525	Terrace	0.5	0.013	-43.156	171.536	74	0
807530	Face	0.5	0.006	-43.156	171.556	74	0
807531	Face	0.5	0.026	-43.154	171.558	74	0
807544	Face	0.5	0.059	-43.13	171.539	74	0
807545	Face	0.571	0.031	-43.13	171.541	74	0
807546	Face	0.167	0.005	-43.13	171.543	74	0
807547	Face	0.333	0.036	-43.128	171.538	74	0
807551	Face	0.143	0.005	-43.119	171.529	74	0
807552	Face	0	0	-43.119	171.545	74	0
807553	Face	0.5	0.008	-43.12	171.547	74	0
1497454	Face	0.25	0.015	-45.093	168.146	74	0
807575	Ridge	0.333	0.027	-43.164	171.558	74	1
1497278	Face	0.143	0.034	-45.16	168.038	75	0
807338	Face	0.25	0.008	-43.051	171.484	76	0
807339	Terrace	0.25	0.005	-43.057	171.478	76	0
807340	Face	0.25	0.005	-43.056	171.48	76	0
807342	Face	0.2	0.008	-43.053	171.484	76	0
807483	Face	0	0	-43.066	171.481	76	0
807484	Ridge	0	0	-43.068	171.48	76	0
807485	Face	0	0	-43.069	171.479	76	0
807486	Face	0.167	0.008	-43.059	171.457	76	0
807487	Face	0.125	0.009	-43.06	171.455	76	0
807490	Face	0.25	0.005	-43.054	171.446	76	0
807491	Face	0.167	0.007	-43.052	171.446	76	0
807494	Terrace	0.333	0.015	-43.055	171.466	76	0
807495	Terrace	0.25	0.005	-43.055	171.467	76	0
807496	Face	0.2	0.008	-43.052	171.47	76	0
807498	Face	0.333	0.015	-43.049	171.473	76	0
807507	Face	0.182	0.015	-43.046	171.479	76	0
807526	Face	0.167	0.005	-43.055	171.43	76	0
807527	Face	0	0	-43.056	171.428	76	0
1653890	Face	0.231	0.034	-43.082	171.428	76	0
19012	Face	0.375	0.419	-43.157	171.14	78	0
19013	Face	0.417	0.099	-43.157	171.14	78	0
19022	Face	0.273	0.081	-43.149	171.134	78	0
19028	Face	0.385	0.134	-43.127	171.148	78	0
19097	Face	0.5	0.188	-43.152	171.138	78	0
19098	Face	0.4	0.094	-43.163	171.136	78	0
19099	Face	0.417	0.191	-43.161	171.133	78	0
19831	Face	0.308	0.078	-43.159	171.085	78	0
19881	Terrace	0.333	0.224	-43.148	171.142	78	0
19883	Face	0.4	0.202	-43.162	171.136	78	0
19888	Face	0.167	0.182	-43.166	171.132	78	0
19890	Face	0.231	0.194	-43.165	171.119	78	0
19921	Face	0.333	0.58	-43.166	171.089	78	0
19922	Face	0.556	0.032	-43.166	171.088	78	0
19925	Face	0.5	0.144	-43.164	171.088	78	0
19926	Face	0.385	0.079	-43.164	171.089	78	0
19957	Face	0.545	0.092	-43.16	171.136	78	0
19961	Face	0.556	0.038	-43.159	171.134	78	0
932530	Face	0.294	0.188	-42.872	171.621	78	0
932531	Face	0.2	0.059	-42.872	171.622	78	0
932532	Face	0.233	0.122	-42.873	171.622	78	0
932533	Face	0.28	0.107	-42.872	171.625	78	0
932545	Face	0.32	0.072	-42.839	171.626	78	0
932546	Face	0.167	0.009	-42.839	171.623	78	0
932547	Face	0.217	0.111	-42.839	171.622	78	0
932548	Face	0.286	0.188	-42.836	171.617	78	0
932549	Face	0.318	0.371	-42.838	171.621	78	0
932550	Face	0.292	0.146	-42.838	171.619	78	0
932551	Face	0.308	0.191	-42.854	171.62	78	0
932552	Face	0.269	0.086	-42.852	171.623	78	0
932553	Face	0.318	0.097	-42.853	171.624	78	0
932554	Gully	0.318	0.259	-42.853	171.624	78	0
932555	Ridge	0.316	0.205	-42.853	171.625	78	0
932556	Face	0.214	0.294	-42.853	171.626	78	0
932557	Face	0.28	0.176	-42.857	171.623	78	0
932558	Face	0.316	0.139	-42.856	171.624	78	0
932559	Face	0.353	0.121	-42.855	171.626	78	0
932560	Face	0.333	0.258	-42.856	171.626	78	0
21020	Face	0	0	-41.969	172.739	79	0
21021	Face	0.2	0.014	-41.969	172.738	79	0
21022	Face	0.286	0.013	-41.971	172.738	79	0
21026	Face	0.182	0.014	-41.971	172.732	79	0
21027	Face	0.3	0.018	-41.979	172.736	79	0
21028	Terrace	0.5	0.098	-41.975	172.742	79	0
21029	Face	0.444	0.054	-41.97	172.737	79	0
21030	Face	0.154	0.111	-41.971	172.733	79	0
21031	Face	0.25	0.008	-41.972	172.742	79	0
21032	Face	0.375	0.027	-41.971	172.739	79	0
21033	Face	0.167	0.012	-41.971	172.737	79	0
21034	Face	0.2	0.048	-41.977	172.737	79	0
21035	Face	0	0	-41.972	172.738	79	0
21038	Face	0.333	0.056	-41.976	172.742	79	0
21039	Face	0.333	0.015	-41.975	172.74	79	0
21040	Face	0.4	0.069	-41.971	172.734	79	0
21041	Face	0.222	0.01	-41.98	172.735	79	0
21042	Face	0.154	0.036	-41.977	172.736	79	0
35338	Face	0.2	0.041	-43.789	169.668	79	0
35341	Face	0.261	0.058	-43.788	169.673	79	0
35376	Terrace	0.308	0.087	-43.804	169.686	79	0
35377	Terrace	0.364	0.096	-43.803	169.688	79	0
35378	Face	0.263	0.169	-43.803	169.691	79	0
35379	Ridge	0.125	0.112	-43.802	169.693	79	0
932408	Face	0.2	0.007	-44.04	169.502	79	0
932410	Face	0.231	0.024	-44.019	169.54	79	0
932411	Terrace	0.333	0.082	-44.013	169.555	79	0
932412	Face	0.25	0.072	-44.011	169.562	79	0
932418	Face	0.375	0.087	-44.02	169.529	79	0
932419	Face	0.25	0.072	-44.023	169.531	79	0
932420	Terrace	0	0	-44.028	169.509	79	0
913771	Face	0.154	0.184	-43.102	171.012	80	0
913853	Face	0.211	0.174	-43.106	171.016	80	0
914017	Face	0.25	0.032	-43.115	171.006	80	0
914058	Terrace	0.381	0.466	-43.107	171.006	80	0
914099	Face	0.25	0.071	-43.11	171.013	80	0
914243	Face	0.2	0.078	-43.111	171.018	80	0
914284	Face	0.292	0.119	-43.106	171.006	80	0
914325	Ridge	0.192	0.026	-43.104	171.001	80	0
914366	Face	0.321	0.145	-43.105	171.012	80	0
914407	Face	0.125	0.037	-43.1	171.009	80	0
1083964	Face	0.235	0.111	-43.088	171.03	80	0
43908	Face	0.158	0.016	-41.524	172.528	81	0
44141	Face	0.429	0.108	-41.527	172.512	81	0
44142	Face	0.444	0.03	-41.528	172.513	81	0
44143	Face	0.545	0.092	-41.525	172.514	81	0
44144	Face	0.4	0.292	-41.522	172.515	81	0
44146	Face	0.294	0.064	-41.522	172.519	81	0
45205	Face	0.25	0.068	-42.908	172.018	81	0
45207	Face	0.25	0.072	-42.908	172.02	81	0
48384	Face	0.333	0.023	-41.57	172.524	81	0
48394	Terrace	0.333	0.034	-41.544	172.575	81	0
48396	Face	0.444	0.033	-41.544	172.572	81	0
48453	Face	0.429	0.099	-41.543	172.5	81	0
48454	Gully	0.444	0.132	-41.543	172.502	81	0
48455	Face	0.333	0.04	-41.543	172.503	81	0
48456	Face	0.375	0.061	-41.543	172.506	81	0
48458	Face	0.167	0.012	-41.516	172.506	81	0
48459	Face	0.25	0.006	-41.518	172.506	81	0
48792	Face	0.143	0.009	-41.503	172.517	81	0
48793	Face	0.3	0.018	-41.504	172.518	81	0
48794	Face	0.143	0.041	-41.505	172.519	81	0
914140	Ridge	0.2	0.086	-43.1	170.997	82	0
1083671	Face	0	0	-43.123	170.994	82	0
1083676	Ridge	0.263	0.052	-43.113	170.983	82	0
28522	Face	0	0	-44.211	169.582	84	0
28523	Face	0	0	-44.212	169.581	84	0
910982	Terrace	0.5	0.151	-43.926	169.656	84	0
946155	Face	0.313	0.05	-44.994	167.584	84	0
946156	Face	0.278	0.047	-44.995	167.587	84	0
21023	Face	0.25	0.013	-41.979	172.758	85	0
21024	Face	0.25	0.06	-41.978	172.763	85	0
21025	Face	0.286	0.017	-41.976	172.765	85	0
6884	Gully	0.25	0.037	-45.291	167.545	86	0
7101	Ridge	0.25	0.096	-45.291	167.55	86	0
7102	Gully	0.231	0.099	-45.291	167.549	86	0
763	Face	0.333	0.012	-43.891	169.89	87	0
764	Face	0	0	-43.916	169.87	87	0
765	Face	0.3	0.202	-43.88	169.87	87	0
767	Face	0.25	0.005	-43.899	169.858	87	0
776	Face	0	0	-43.889	169.868	87	0
777	Face	0	0	-43.875	169.906	87	0
779	Gully	0.2	0.005	-43.929	169.827	87	0
783	Face	0	0	-43.877	169.903	87	0
784	Face	0.25	0.013	-43.891	169.89	87	0
786	Face	0	0	-43.905	169.879	87	0
787	Terrace	0.2	0.012	-43.912	169.848	87	0
788	Ridge	0	0	-43.913	169.843	87	0
789	Face	0.167	0.037	-43.934	169.825	87	0
791	Face	0	0	-43.882	169.902	87	0
797	Face	0	0	-43.889	169.874	87	0
800	Gully	0	0	-43.911	169.884	87	0
801	Terrace	0	0	-43.882	169.899	87	0
802	Face	0	0	-43.912	169.871	87	0
803	Face	0	0	-43.917	169.869	87	0
806	Face	0	0	-43.901	169.855	87	0
813	Face	0	0	-43.988	169.812	87	0
814	Face	0	0	-43.999	169.781	87	0
817	Face	0.143	0.025	-43.999	169.783	87	0
824	Ridge	0.125	0.007	-43.874	169.894	87	0
825	Face	0	0	-43.888	169.89	87	0
826	Face	0.333	0.014	-43.914	169.838	87	0
832	Face	0.3	0.081	-43.992	169.81	87	0
833	Ridge	0	0	-43.981	169.812	87	0
834	Face	0	0	-43.982	169.807	87	0
835	Gully	0	0	-43.993	169.798	87	0
838	Ridge	0	0	-43.983	169.807	87	0
842	Face	0	0	-43.997	169.807	87	0
850	Face	0.25	0.153	-43.998	169.773	87	0
851	Face	0	0	-43.997	169.778	87	0
859	Ridge	0	0	-43.997	169.805	87	0
28458	Face	0	0	-43.991	169.803	87	0
28459	Face	0	0	-43.99	169.801	87	0
28460	Face	0.143	0.011	-43.976	169.82	87	0
28461	Face	0.3	0.068	-43.975	169.816	87	0
28462	Face	0.25	0.006	-43.975	169.813	87	0
28463	Face	0	0	-43.975	169.811	87	0
28464	Face	0.167	0.009	-43.975	169.808	87	0
28465	Face	0.25	0.011	-43.944	169.823	87	0
28466	Face	0.167	0.009	-43.944	169.822	87	0
28467	Face	0	0	-43.944	169.82	87	0
28468	Ridge	0	0	-43.944	169.816	87	0
28472	Face	0.2	0.005	-43.884	169.879	87	0
28473	Face	0.2	0.007	-43.883	169.879	87	0
28474	Face	0	0	-43.881	169.878	87	0
28476	Face	0	0	-43.911	169.869	87	0
28477	Face	0	0	-43.913	169.872	87	0
28478	Face	0	0	-43.914	169.873	87	0
28479	Face	0	0	-43.916	169.875	87	0
28564	Face	0.25	0.015	-43.995	169.806	87	0
28565	Face	0	0	-43.994	169.806	87	0
28566	Face	0.167	0.006	-43.994	169.806	87	0
36843	Ridge	0.4	0.513	-44.495	169.558	87	32
3724	Face	0.375	0.021	-42.76	172.03	89	0
3735	Ridge	0	0	-42.751	172.078	89	0
19416	Face	0.25	0.157	-41.068	172.553	89	0
19419	Face	0.4	0.064	-41.07	172.552	89	0
19555	Face	0.375	0.09	-41.043	172.574	89	0
19556	Face	0.412	0.131	-41.049	172.573	89	0
19560	Face	0.333	0.026	-41.053	172.57	89	0
19561	Face	0.462	0.118	-41.044	172.56	89	0
19564	Face	0.471	0.181	-41.048	172.571	89	0
19565	Face	0.286	0.023	-41.047	172.565	89	0
19590	Face	0.286	0.015	-41.058	172.582	89	0
19593	Terrace	0.357	0.054	-41.055	172.576	89	0
19594	Face	0.353	0.106	-41.052	172.577	89	0
19595	Face	0.313	0.032	-41.05	172.579	89	0
19596	Ridge	0	0	-41.048	172.581	89	0
19647	Terrace	0.636	0.277	-41.009	172.58	89	0
19648	Face	0.412	0.105	-41.011	172.578	89	0
19649	Face	0.2	0.008	-41.012	172.577	89	0
19650	Ridge	0.2	0.012	-41.015	172.574	89	0
19657	Face	0.438	0.268	-41.007	172.573	89	0
19658	Face	0.294	0.14	-41.01	172.565	89	0
19659	Ridge	0.267	0.068	-41.008	172.558	89	0
19661	Face	0.462	0.084	-41.007	172.569	89	0
19671	Face	0.5	0.134	-41.073	172.545	89	0
19672	Face	0.313	0.06	-41.081	172.546	89	0
19674	Face	0.316	0.087	-41.08	172.549	89	0
19676	Face	0.273	0.258	-41.079	172.551	89	0
19682	Face	0.462	0.154	-41.057	172.525	89	0
19683	Face	0.455	0.149	-41.058	172.524	89	0
19685	Face	0.412	0.182	-41.065	172.533	89	0
19694	Face	0.636	0.391	-41.065	172.531	89	0
19695	Face	0.6	0.18	-41.066	172.53	89	0
19699	Face	0.385	0.098	-41.067	172.528	89	0
19701	Face	0.4	0.109	-41.068	172.527	89	0
20042	Ridge	0.111	0.007	-42.765	172.057	89	0
20089	Ridge	0	0	-42.763	172.05	89	0
20151	Ridge	0.333	0.073	-42.804	172.07	89	0
20152	Face	0.667	0.085	-42.806	172.071	89	0
20153	Ridge	0.143	0.006	-42.806	172.071	89	0
20154	Ridge	0.167	0.005	-42.808	172.071	89	0
20155	Ridge	0	0	-42.81	172.072	89	0
20156	Ridge	0	0	-42.811	172.072	89	0
20157	Ridge	0	0	-42.813	172.072	89	0
20158	Ridge	0.25	0.011	-42.801	172.08	89	0
20160	Face	0.333	0.013	-42.797	172.082	89	0
20171	Ridge	0.333	0.079	-42.763	172.083	89	0
20203	Ridge	0	0	-42.788	172.065	89	0
20206	Ridge	0.333	0.006	-42.796	172.066	89	0
20207	Face	0.4	0.016	-42.797	172.064	89	0
20208	Ridge	0	0	-42.797	172.063	89	0
20209	Face	0.286	0.014	-42.797	172.061	89	0
20210	Face	0.25	0.008	-42.802	172.07	89	0
20226	Face	0.25	0.066	-42.763	172.013	89	0
20227	Face	0	0	-42.764	172.012	89	0
20228	Ridge	0.167	0.005	-42.766	172.01	89	0
20229	Ridge	0.25	0.005	-42.754	172.022	89	0
20230	Ridge	0	0	-42.753	172.022	89	0
20231	Ridge	0	0	-42.751	172.022	89	0
20236	Face	0.571	0.284	-42.761	172.03	89	0
20237	Face	0.167	0.124	-42.752	172.05	89	0
20238	Ridge	0.5	0.013	-42.753	172.05	89	0
20239	Ridge	0.286	0.044	-42.755	172.05	89	0
20240	Face	0.4	0.013	-42.758	172.051	89	0
20241	Face	0.111	0.056	-42.759	172.051	89	0
20242	Ridge	0	0	-42.76	172.051	89	0
20261	Face	0	0	-42.754	172.077	89	0
22359	Face	0.188	0.063	-41.06	172.542	89	0
22375	Ridge	0.143	0.007	-41.074	172.543	89	0
22377	Ridge	0.3	0.305	-41.076	172.54	89	0
22379	Face	0.417	0.059	-41.059	172.523	89	0
22380	Face	0.267	0.052	-41.06	172.522	89	0
1704103	Face	0.235	0.094	-45.709	167.281	90	0
769	Face	0.25	0.226	-43.905	169.816	91	0
774	Face	0.167	0.011	-43.916	169.827	91	0
798	Gully	0.143	0.079	-43.906	169.819	91	0
805	Face	0.154	0.013	-43.909	169.797	91	0
807	Face	0.4	0.045	-43.914	169.807	91	0
28470	Face	0.2	0.011	-43.908	169.817	91	0
28471	Face	0.273	0.021	-43.908	169.819	91	0
911187	Face	0.455	0.125	-43.854	169.767	91	0
911228	Terrace	0.429	0.143	-43.84	169.771	91	0
911310	Terrace	0.364	0.347	-43.844	169.768	91	0
911351	Terrace	0.375	0.092	-43.862	169.754	91	0
911392	Terrace	0.429	0.092	-43.846	169.766	91	0
17998	Face	0.357	0.146	-41.09	172.586	92	0
18000	Face	0.286	0.132	-41.087	172.587	92	0
18001	Face	0.5	0.041	-41.156	172.659	92	0
18002	Face	0.333	0.019	-41.157	172.659	92	0
18004	Face	0.571	0.351	-41.157	172.648	92	0
18005	Face	0.4	0.013	-41.158	172.648	92	0
18006	Face	0	0	-41.159	172.648	92	0
18007	Face	0.5	0.106	-41.156	172.645	92	0
18009	Face	0.333	0.034	-41.154	172.644	92	0
18010	Terrace	0.3	0.032	-41.152	172.644	92	0
18012	Face	0.4	0.13	-41.093	172.585	92	0
18013	Face	0.368	0.336	-41.091	172.585	92	0
18014	Face	0.429	0.087	-41.09	172.586	92	0
18015	Face	0.375	0.027	-41.151	172.644	92	0
18016	Face	0.5	0.056	-41.154	172.635	92	0
18017	Face	0.556	0.045	-41.155	172.634	92	0
18019	Face	0.5	0.044	-41.152	172.63	92	0
18020	Face	0.333	0.022	-41.151	172.63	92	0
18021	Face	0.143	0.007	-41.15	172.63	92	0
18022	Face	0.2	0.005	-41.149	172.63	92	0
18024	Gully	0.4	0.025	-41.153	172.622	92	0
18025	Face	0.5	0.035	-41.154	172.622	92	0
18026	Face	0.154	0.022	-41.155	172.622	92	0
18027	Face	0.25	0.015	-41.15	172.613	92	0
18028	Face	0.357	0.051	-41.152	172.613	92	0
18029	Face	0.308	0.041	-41.154	172.613	92	0
18032	Face	0	0	-41.166	172.666	92	0
18035	Face	0.294	0.034	-41.163	172.663	92	0
18172	Face	0.154	0.016	-41.167	172.631	92	0
18205	Face	0.286	0.083	-41.164	172.642	92	0
19402	Face	0.286	0.04	-41.111	172.609	92	0
19405	Terrace	0.583	0.1	-41.103	172.592	92	0
19409	Face	0.4	0.135	-41.114	172.606	92	0
19410	Face	0.235	0.136	-41.113	172.607	92	0
19412	Terrace	0.24	0.247	-41.117	172.601	92	0
20894	Face	0.429	0.051	-41.121	172.588	92	0
20895	Face	0.357	0.141	-41.119	172.591	92	0
20896	Face	0.467	0.32	-41.118	172.593	92	0
20898	Face	0.4	0.299	-41.129	172.599	92	0
20961	Face	0.35	0.123	-41.138	172.612	92	0
20962	Face	0.273	0.045	-41.139	172.612	92	0
20963	Ridge	0.308	0.283	-41.137	172.612	92	0
20964	Face	0.421	0.311	-41.125	172.615	92	0
20966	Face	0.412	0.337	-41.135	172.611	92	0
20967	Face	0.333	0.12	-41.136	172.612	92	0
20970	Face	0.5	0.306	-41.128	172.602	92	0
22332	Face	0.278	0.149	-41.123	172.617	92	0
22334	Face	0.538	0.051	-41.124	172.641	92	0
22335	Face	0.2	0.012	-41.123	172.64	92	0
22336	Face	0.2	0.009	-41.122	172.638	92	0
22337	Face	0.4	0.019	-41.12	172.638	92	0
22338	Face	0.143	0.006	-41.119	172.637	92	0
22351	Gully	0.5	0.026	-41.102	172.594	92	0
22352	Face	0.5	0.098	-41.098	172.597	92	0
22353	Gully	0.313	0.225	-41.099	172.596	92	0
22388	Face	0.533	0.048	-41.139	172.652	92	0
22389	Face	0.294	0.042	-41.14	172.652	92	0
22397	Face	0.333	0.034	-41.131	172.596	92	0
1704242	Terrace	0.5	0.104	-41.099	172.584	92	0
46196	Face	0	0	-43.084	171.717	93	0
46197	Face	0	0	-43.085	171.717	93	0
46226	Face	0.333	0.045	-43.148	171.728	93	0
46228	Face	0	0	-43.149	171.726	93	0
46231	Face	0	0	-43.145	171.722	93	0
46232	Gully	0.5	0.008	-43.142	171.722	93	0
46233	Face	0	0	-43.139	171.716	93	0
46234	Face	0	0	-43.138	171.718	93	0
46235	Face	0	0	-43.137	171.718	93	0
46236	Face	0.5	0.013	-43.136	171.719	93	0
46237	Face	0	0	-43.135	171.703	93	0
46244	Face	0	0	-43.138	171.721	93	0
46247	Face	0	0	-43.134	171.72	93	0
46249	Terrace	0	0	-43.146	171.712	93	0
807328	Face	0.3	0.034	-43.107	171.675	93	0
807356	Face	0.125	0.006	-43.105	171.671	93	0
807357	Terrace	0	0	-43.106	171.671	93	0
807358	Gully	0.125	0.012	-43.105	171.674	93	0
807473	Face	0	0	-43.114	171.668	93	0
807474	Face	0	0	-43.115	171.67	93	0
807478	Gully	0.333	0.025	-43.107	171.669	93	0
807479	Face	0.167	0.011	-43.105	171.667	93	0
1650925	Face	0.286	0.015	-43.128	171.73	93	0
1650966	Face	0	0	-43.12	171.713	93	0
1651007	Gully	0.143	0.012	-43.122	171.712	93	0
1651048	Face	0	0	-43.129	171.727	93	0
1651089	Face	0.2	0.013	-43.129	171.725	93	0
1651171	Face	0	0	-43.135	171.74	93	0
1651212	Face	0.714	0.028	-43.148	171.726	93	0
1651253	Ridge	0	0	-43.146	171.724	93	0
1651294	Face	0.5	0.053	-43.144	171.723	93	0
1651335	Ridge	0.5	0.08	-43.143	171.722	93	0
1651376	Face	0	0	-43.141	171.721	93	0
1651417	Face	0	0	-43.139	171.72	93	0
1651458	Face	0	0	-43.148	171.711	93	0
1651499	Terrace	0.333	0.186	-43.146	171.713	93	0
1651540	Face	0	0	-43.144	171.715	93	0
1651581	Face	0	0	-43.142	171.715	93	0
1651622	Face	0	0	-43.14	171.715	93	0
1651663	Face	0.25	0.008	-43.138	171.716	93	0
1651704	Face	0.167	0.013	-43.137	171.716	93	0
1651745	Ridge	0.333	0.013	-43.132	171.71	93	0
1651786	Face	0.5	0.016	-43.135	171.702	93	0
1651827	Face	0	0	-43.134	171.705	93	0
1651868	Face	0.429	0.035	-43.132	171.69	93	0
1651909	Face	0.143	0.012	-43.13	171.689	93	0
1652196	Face	0.429	0.037	-43.116	171.721	93	0
1652237	Face	0	0	-43.115	171.723	93	0
19413	Gully	0.5	0.06	-41.084	172.563	94	0
20888	Face	0.5	0.111	-41.104	172.58	94	0
20889	Face	0.538	0.068	-41.105	172.579	94	0
20890	Face	0.438	0.054	-41.106	172.578	94	0
20917	Face	0.25	0.008	-41.142	172.532	94	0
20918	Face	0.538	0.032	-41.135	172.524	94	0
20951	Face	0	0	-41.143	172.506	94	0
20957	Face	0.556	0.024	-41.139	172.519	94	0
20958	Face	0.333	0.019	-41.14	172.522	94	0
20960	Face	0.333	0.008	-41.141	172.529	94	0
21849	Face	0.25	0.017	-41.117	172.54	94	0
21850	Ridge	0	0	-41.116	172.538	94	0
21851	Face	0.25	0.023	-41.116	172.535	94	0
21858	Face	0.375	0.014	-41.133	172.528	94	0
21859	Face	0.308	0.028	-41.133	172.529	94	0
21860	Face	0.333	0.006	-41.133	172.531	94	0
21861	Face	0	0	-41.134	172.533	94	0
21862	Face	0.444	0.03	-41.134	172.537	94	0
21863	Face	0.25	0.008	-41.135	172.54	94	0
21864	Face	0.455	0.037	-41.118	172.544	94	0
21865	Face	0.455	0.03	-41.118	172.543	94	0
21866	Face	0	0	-41.142	172.53	94	0
21867	Face	0.294	0.049	-41.134	172.523	94	0
21868	Face	0.154	0.012	-41.132	172.522	94	0
21871	Ridge	0	0	-41.148	172.504	94	0
21872	Terrace	0.375	0.154	-41.145	172.515	94	0
21873	Face	0.231	0.012	-41.145	172.516	94	0
21874	Face	0.417	0.05	-41.146	172.518	94	0
21875	Ridge	0	0	-41.147	172.52	94	0
21876	Ridge	0.25	0.008	-41.148	172.522	94	0
21877	Ridge	0	0	-41.149	172.525	94	0
21878	Face	0.5	0.008	-41.149	172.526	94	0
21879	Face	0.333	0.02	-41.139	172.52	94	0
21885	Terrace	0.214	0.013	-41.154	172.508	94	0
21886	Face	0.111	0.005	-41.152	172.507	94	0
21887	Face	0	0	-41.15	172.506	94	0
21888	Ridge	0	0	-41.149	172.505	94	0
21904	Face	0	0	-41.142	172.504	94	0
21919	Ridge	0	0	-41.126	172.505	94	0
21920	Ridge	0	0	-41.126	172.508	94	0
21938	Face	0	0	-41.126	172.502	94	0
22367	Terrace	0.278	0.148	-41.095	172.56	94	0
22370	Face	0.5	0.088	-41.092	172.542	94	0
22371	Face	0.267	0.244	-41.093	172.541	94	0
22372	Face	0.143	0.011	-41.095	172.541	94	0
22398	Terrace	0.357	0.123	-41.113	172.572	94	0
22399	Gully	0.389	0.075	-41.114	172.573	94	0
22400	Face	0.313	0.309	-41.115	172.574	94	0
20134	Ridge	0	0	-42.855	172.175	95	0
20135	Ridge	0	0	-42.855	172.173	95	0
37610	Face	0.375	0.014	-41.851	172.753	95	0
37611	Face	0.5	0.019	-41.845	172.761	95	0
37612	Face	0.4	0.013	-41.843	172.766	95	0
37613	Face	0	0	-41.84	172.77	95	0
37614	Face	0	0	-41.837	172.774	95	0
37615	Face	0	0	-41.834	172.779	95	0
45175	Face	0	0	-42.9	172.19	95	0
46219	Face	0	0	-42.897	172.191	95	0
46220	Face	0.333	0.073	-42.897	172.196	95	0
20908	Face	0.308	0.08	-41.057	172.42	96	0
20909	Face	0.214	0.013	-41.06	172.419	96	0
20910	Terrace	0.143	0.006	-41.061	172.418	96	0
20924	Terrace	0.286	0.045	-41.058	172.431	96	0
20925	Ridge	0.063	0.006	-41.056	172.432	96	0
20926	Face	0.25	0.036	-41.055	172.433	96	0
20927	Face	0.353	0.046	-41.055	172.435	96	0
20928	Face	0.25	0.024	-41.052	172.437	96	0
20931	Ridge	0	0	-41.079	172.445	96	0
22107	Ridge	0.25	0.009	-41.083	172.494	96	0
22114	Ridge	0	0	-41.068	172.472	96	0
22116	Face	0.222	0.018	-41.083	172.447	96	0
22117	Face	0	0	-41.081	172.446	96	0
22118	Face	0	0	-41.051	172.438	96	0
22119	Ridge	0	0	-41.049	172.439	96	0
22120	Terrace	0.182	0.034	-41.073	172.458	96	0
22121	Face	0.333	0.021	-41.073	172.46	96	0
22122	Face	0.188	0.011	-41.072	172.462	96	0
22123	Face	0.412	0.062	-41.071	172.464	96	0
22124	Face	0.286	0.018	-41.07	172.465	96	0
22125	Face	0.25	0.012	-41.069	172.468	96	0
22126	Face	0	0	-41.068	172.47	96	0
22127	Ridge	0	0	-41.068	172.471	96	0
22131	Face	0.412	0.089	-41.053	172.436	96	0
22134	Face	0.25	0.031	-41.059	172.419	96	0
27303	Terrace	0.4	0.141	-41.056	172.419	96	0
27304	Terrace	0.4	0.035	-41.062	172.436	96	0
28510	Ridge	0.333	0.013	-44.053	169.945	96	0
28511	Face	0	0	-44.052	169.947	96	0
28512	Face	0.333	0.008	-44.05	169.947	96	0
28513	Face	0	0	-44.049	169.948	96	0
36608	Gully	0.429	0.017	-44.05	169.972	96	0
932406	Ridge	0.3	0.082	-44.041	169.45	97	0
932414	Face	0.3	0.081	-44.027	169.489	97	0
932416	Face	0.4	0.079	-44.028	169.498	97	0
932417	Ridge	0.333	0.025	-44.044	169.45	97	0
932421	Face	0.273	0.107	-44.047	169.451	97	0
932422	Face	0.25	0.225	-44.049	169.45	97	0
932425	Face	0.4	0.481	-44.038	169.425	97	0
932427	Gully	0.222	0.263	-44.036	169.495	97	0
133	Face	0.167	0.048	-40.928	172.664	98	0
135	Face	0	0	-40.926	172.662	98	0
146	Face	0.111	0.004	-40.924	172.607	98	0
148	Face	0	0	-40.922	172.666	98	0
154	Face	0.286	0.063	-40.97	172.605	98	0
158	Gully	0.2	0.212	-40.964	172.605	98	0
161	Face	0.1	0.064	-40.943	172.624	98	0
167	Face	0.111	0.02	-40.939	172.663	98	0
171	Face	0	0	-40.931	172.646	98	0
192	Face	0.2	0.119	-40.93	172.612	98	0
194	Face	0	0	-40.927	172.609	98	0
198	Face	0.167	0.019	-40.928	172.618	98	0
202	Ridge	0.25	0.014	-40.918	172.608	98	0
204	Ridge	0	0	-40.921	172.665	98	0
6901	Face	0.25	0.133	-45.24	167.616	98	0
6902	Face	0	0	-45.24	167.611	98	0
7077	Ridge	0.333	0.222	-45.24	167.619	98	0
7078	Gully	0.25	0.311	-45.24	167.617	98	0
7079	Face	0.1	0.035	-45.24	167.614	98	0
7080	Face	0	0	-45.24	167.61	98	0
7081	Face	0	0	-45.24	167.609	98	0
7300	Face	0.267	0.029	-40.925	172.614	98	0
7306	Gully	0.167	0.084	-40.937	172.636	98	0
7307	Ridge	0.133	0.013	-40.941	172.634	98	0
7308	Gully	0.227	0.221	-40.94	172.634	98	0
7309	Face	0.143	0.021	-40.947	172.631	98	0
7310	Gully	0.083	0.019	-40.947	172.635	98	0
7311	Gully	0.077	0.027	-40.947	172.635	98	0
7312	Gully	0.235	0.042	-40.945	172.63	98	0
7313	Gully	0.167	0.021	-40.935	172.637	98	0
7314	Terrace	0.115	0.021	-40.926	172.655	98	0
7315	Gully	0.176	0.175	-40.926	172.655	98	0
7316	Face	0.19	0.031	-40.925	172.66	98	0
7317	Ridge	0.056	0.021	-40.924	172.661	98	0
7318	Face	0.059	0.003	-40.924	172.66	98	0
7319	Face	0	0	-40.924	172.662	98	0
7320	Gully	0	0	-40.924	172.664	98	0
7321	Ridge	0.071	0.003	-40.923	172.666	98	0
7322	Face	0.063	0.003	-40.923	172.666	98	0
7323	Ridge	0.063	0.003	-40.933	172.64	98	0
7324	Face	0.318	0.101	-40.933	172.622	98	0
7325	Terrace	0.286	0.035	-40.932	172.623	98	0
7326	Face	0.263	0.014	-40.936	172.622	98	0
7327	Face	0.25	0.009	-40.936	172.623	98	0
7328	Face	0.235	0.02	-40.936	172.623	98	0
7329	Ridge	0.273	0.011	-40.93	172.642	98	0
7330	Face	0.182	0.034	-40.93	172.642	98	0
7331	Gully	0.111	0.005	-40.929	172.643	98	0
7332	Face	0.158	0.017	-40.928	172.641	98	0
7333	Face	0.111	0.005	-40.927	172.642	98	0
7334	Ridge	0.111	0.005	-40.927	172.643	98	0
7335	Face	0.313	0.034	-40.917	172.61	98	0
7336	Gully	0.333	0.024	-40.918	172.61	98	0
7337	Face	0.421	0.023	-40.918	172.61	98	0
7338	Ridge	0.294	0.034	-40.919	172.607	98	0
7339	Face	0.316	0.024	-40.918	172.605	98	0
7340	Face	0.231	0.013	-40.92	172.605	98	0
7341	Face	0.211	0.052	-40.919	172.604	98	0
7342	Face	0.292	0.04	-40.94	172.608	98	0
7343	Terrace	0.292	0.24	-40.941	172.609	98	0
7344	Face	0.25	0.142	-40.941	172.611	98	0
7345	Face	0.211	0.033	-40.944	172.612	98	0
7346	Face	0.2	0.035	-40.942	172.612	98	0
7347	Ridge	0.25	0.016	-40.943	172.614	98	0
7348	Face	0.238	0.055	-40.943	172.616	98	0
7349	Face	0.25	0.017	-40.943	172.618	98	0
7350	Face	0.158	0.028	-40.944	172.618	98	0
7351	Ridge	0.059	0.003	-40.943	172.618	98	0
7352	Face	0.261	0.026	-40.938	172.612	98	0
7355	Face	0.32	0.052	-40.934	172.615	98	0
7356	Ridge	0.053	0.016	-40.935	172.618	98	0
7357	Gully	0.276	0.17	-40.935	172.618	98	0
7358	Face	0.429	0.231	-40.951	172.614	98	0
7359	Face	0.421	0.14	-40.952	172.614	98	0
7360	Face	0.263	0.085	-40.951	172.618	98	0
7361	Face	0.133	0.088	-40.952	172.619	98	0
7362	Face	0.125	0.023	-40.952	172.619	98	0
7365	Ridge	0.214	0.034	-40.945	172.623	98	0
7366	Face	0.182	0.056	-40.946	172.624	98	0
7367	Face	0.25	0.037	-40.946	172.623	98	0
7369	Face	0.133	0.022	-40.948	172.624	98	0
7370	Face	0.222	0.113	-40.948	172.625	98	0
7371	Face	0.2	0.136	-40.948	172.623	98	0
7372	Face	0.077	0.019	-40.947	172.625	98	0
7373	Face	0.095	0.022	-40.927	172.651	98	0
7374	Ridge	0.091	0.017	-40.926	172.653	98	0
7375	Face	0.136	0.007	-40.925	172.652	98	0
7376	Face	0.217	0.092	-40.921	172.648	98	0
7377	Face	0.15	0.019	-40.92	172.646	98	0
7378	Ridge	0.059	0.002	-40.92	172.647	98	0
7385	Face	0.211	0.043	-40.93	172.646	98	0
7386	Gully	0.071	0.067	-40.93	172.647	98	0
7387	Face	0.087	0.003	-40.929	172.65	98	0
7388	Ridge	0.182	0.031	-40.928	172.65	98	0
7389	Face	0.211	0.021	-40.928	172.653	98	0
7390	Face	0.231	0.061	-40.927	172.658	98	0
7391	Gully	0.188	0.131	-40.928	172.652	98	0
7399	Ridge	0.056	0.058	-40.936	172.628	98	0
7401	Gully	0.308	0.314	-40.937	172.63	98	0
7402	Face	0.364	0.149	-40.938	172.633	98	0
7403	Face	0.238	0.106	-40.938	172.631	98	0
7404	Terrace	0.238	0.038	-40.933	172.615	98	0
7405	Face	0.25	0.036	-40.929	172.614	98	0
7406	Gully	0.143	0.009	-40.928	172.62	98	0
7407	Face	0.167	0.022	-40.928	172.615	98	0
7408	Ridge	0.158	0.011	-40.929	172.615	98	0
7409	Face	0.313	0.072	-40.93	172.612	98	0
7410	Face	0.278	0.055	-40.931	172.614	98	0
7411	Face	0.071	0.016	-40.928	172.617	98	0
7412	Face	0.2	0.01	-40.926	172.618	98	0
7413	Face	0.158	0.019	-40.926	172.617	98	0
7414	Ridge	0.143	0.007	-40.925	172.618	98	0
7415	Ridge	0.077	0.004	-40.923	172.618	98	0
7416	Face	0.176	0.027	-40.927	172.617	98	0
7417	Face	0.176	0.022	-40.927	172.616	98	0
7418	Gully	0.19	0.054	-40.939	172.635	98	0
7419	Ridge	0.273	0.013	-40.942	172.631	98	0
7420	Face	0.133	0.027	-40.943	172.634	98	0
7421	Ridge	0.133	0.006	-40.945	172.631	98	0
7422	Face	0.19	0.024	-40.945	172.631	98	0
7423	Ridge	0.059	0.003	-40.945	172.631	98	0
7424	Face	0	0	-40.941	172.631	98	0
7425	Gully	0.182	0.032	-40.942	172.631	98	0
7426	Gully	0.368	0.245	-40.931	172.617	98	0
7427	Face	0.278	0.045	-40.931	172.617	98	0
7428	Face	0.235	0.057	-40.93	172.623	98	0
7429	Gully	0.158	0.131	-40.928	172.624	98	0
7430	Ridge	0.176	0.026	-40.927	172.628	98	0
7431	Face	0.158	0.026	-40.927	172.629	98	0
7432	Gully	0.211	0.039	-40.926	172.63	98	0
7437	Face	0.188	0.023	-40.926	172.666	98	0
7439	Gully	0.118	0.226	-40.93	172.649	98	0
7440	Ridge	0.118	0.016	-40.927	172.617	98	0
18216	Ridge	0	0	-40.919	172.658	98	0
18221	Ridge	0.143	0.012	-40.927	172.658	98	0
18222	Face	0.167	0.033	-40.933	172.656	98	0
18223	Ridge	0.286	0.025	-40.941	172.655	98	0
18234	Ridge	0.1	0.026	-40.946	172.659	98	0
19194	Ridge	0.286	0.125	-40.964	172.654	98	0
19439	Terrace	0.556	0.241	-40.992	172.644	98	0
19441	Terrace	0.5	0.092	-40.992	172.644	98	0
19442	Face	0.556	0.043	-40.998	172.65	98	0
19447	Terrace	0.5	0.088	-40.995	172.648	98	0
19448	Face	0.5	0.128	-40.995	172.646	98	0
19449	Face	0.455	0.121	-40.995	172.645	98	0
19451	Face	0.455	0.084	-40.995	172.64	98	0
19453	Terrace	0.235	0.014	-40.937	172.606	98	0
19456	Ridge	0.15	0.035	-40.93	172.603	98	0
19457	Terrace	0.353	0.208	-40.958	172.601	98	0
19459	Face	0.455	0.03	-40.958	172.595	98	0
19465	Face	0.4	0.07	-41	172.658	98	0
19466	Face	0.167	0.006	-40.998	172.66	98	0
19472	Face	0.3	0.035	-40.966	172.604	98	0
19473	Face	0.316	0.028	-40.967	172.605	98	0
19474	Face	0.316	0.175	-40.967	172.611	98	0
19475	Face	0.286	0.025	-40.968	172.603	98	0
19476	Face	0.167	0.012	-40.968	172.599	98	0
19478	Terrace	0.211	0.015	-40.936	172.593	98	0
19479	Face	0.4	0.087	-40.931	172.59	98	0
19481	Face	0.308	0.054	-40.927	172.584	98	0
19483	Face	0.133	0.037	-40.921	172.6	98	0
19485	Terrace	0.286	0.056	-40.944	172.605	98	0
19487	Face	0.353	0.108	-40.95	172.591	98	0
19488	Face	0.273	0.025	-40.952	172.591	98	0
19489	Face	0.278	0.041	-40.958	172.593	98	0
19490	Terrace	0.304	0.057	-40.958	172.601	98	0
19491	Face	0.333	0.014	-40.942	172.577	98	0
19493	Face	0.438	0.103	-40.937	172.58	98	0
19494	Terrace	0.176	0.011	-40.934	172.568	98	0
19495	Face	0.176	0.047	-40.931	172.569	98	0
19496	Face	0.318	0.026	-40.937	172.563	98	0
19521	Terrace	0.385	0.284	-40.979	172.588	98	0
19522	Face	0.3	0.078	-40.981	172.587	98	0
19523	Face	0.375	0.057	-40.982	172.586	98	0
19524	Face	0.222	0.025	-40.983	172.584	98	0
19526	Face	0.5	0.024	-40.991	172.587	98	0
19527	Face	0.412	0.084	-40.994	172.593	98	0
19528	Face	0.571	0.096	-40.998	172.592	98	0
19530	Ridge	0.389	0.049	-40.982	172.601	98	0
19531	Ridge	0.294	0.034	-40.983	172.608	98	0
19532	Gully	0.438	0.228	-40.979	172.607	98	0
19541	Face	0.25	0.045	-40.997	172.608	98	0
19601	Face	0.227	0.052	-40.961	172.591	98	0
19602	Ridge	0.25	0.063	-40.997	172.605	98	0
19603	Ridge	0.267	0.153	-40.999	172.602	98	0
19606	Ridge	0.071	0.006	-40.953	172.561	98	0
19607	Ridge	0.25	0.033	-40.952	172.562	98	0
19608	Terrace	0.313	0.035	-40.952	172.556	98	0
19609	Ridge	0.333	0.064	-40.951	172.552	98	0
19662	Terrace	0.385	0.033	-40.992	172.57	98	0
19663	Terrace	0.273	0.084	-40.991	172.57	98	0
19664	Face	0.444	0.09	-40.99	172.568	98	0
19665	Gully	0.5	0.092	-40.987	172.568	98	0
19667	Face	0.167	0.012	-40.958	172.561	98	0
21771	Terrace	0.261	0.023	-40.935	172.612	98	0
21772	Face	0.182	0.01	-40.93	172.612	98	0
21773	Gully	0.467	0.032	-40.921	172.612	98	0
21776	Face	0.263	0.051	-40.921	172.62	98	0
21778	Gully	0.368	0.032	-40.949	172.606	98	0
21779	Ridge	0	0	-40.95	172.607	98	0
21780	Terrace	0.353	0.032	-40.949	172.608	98	0
21781	Face	0.364	0.027	-40.944	172.626	98	0
21782	Face	0.25	0.095	-40.943	172.625	98	0
21783	Ridge	0.2	0.02	-40.938	172.622	98	0
21784	Face	0.111	0.005	-40.934	172.621	98	0
21785	Face	0.278	0.026	-40.931	172.628	98	0
21786	Ridge	0.222	0.051	-40.923	172.63	98	0
21787	Face	0.154	0.014	-40.919	172.633	98	0
21788	Ridge	0.077	0.004	-40.925	172.649	98	0
21789	Ridge	0.235	0.017	-40.933	172.634	98	0
21790	Ridge	0.25	0.017	-40.937	172.633	98	0
21791	Face	0.316	0.065	-40.939	172.631	98	0
21792	Face	0.375	0.379	-40.942	172.627	98	0
41865	Face	0.188	0.021	-42.85	171.571	98	0
41873	Face	0.167	0.011	-42.851	171.569	98	0
41874	Face	0.294	0.076	-42.851	171.569	98	0
41875	Face	0.118	0.018	-42.851	171.57	98	0
41876	Ridge	0.133	0.032	-42.851	171.57	98	0
41877	Face	0.125	0.084	-42.851	171.57	98	0
41878	Ridge	0.143	0.012	-42.851	171.57	98	0
41880	Gully	0.214	0.029	-42.851	171.571	98	0
41882	Terrace	0.28	0.051	-42.85	171.562	98	0
41884	Face	0.067	0.006	-42.849	171.564	98	0
41885	Face	0.238	0.102	-42.85	171.564	98	0
41886	Ridge	0.188	0.031	-42.85	171.566	98	0
41888	Face	0.182	0.211	-42.851	171.567	98	0
41889	Ridge	0.235	0.016	-42.851	171.567	98	0
41891	Ridge	0.125	0.013	-42.852	171.568	98	0
41899	Face	0.167	0.019	-42.864	171.541	98	0
41900	Face	0.158	0.014	-42.865	171.541	98	0
932523	Face	0.25	0.166	-42.843	171.552	98	0
932534	Face	0.222	0.095	-42.842	171.557	98	0
932542	Face	0.318	0.11	-42.842	171.556	98	0
932543	Face	0.25	0.164	-42.842	171.554	98	0
1704021	Face	0.385	0.222	-41.809	173.025	98	0
1862206	Face	0.3	0.207	-45.249	167.618	98	0
1862207	Terrace	0.32	0.278	-45.25	167.661	98	0
4555	Face	0.364	0.209	-39.21	175.989	99	0
4568	Face	0.222	0.106	-39.21	175.943	99	0
4571	Face	0.2	0.088	-39.224	175.941	99	0
4592	Face	0.222	0.075	-39.189	175.992	99	0
5429	Ridge	0.231	0.058	-42.84	171.717	99	0
6033	Face	0.444	0.329	-39.188	175.994	99	0
7799	Face	0	0	-44.895	168.292	99	0
7800	Face	0.333	0.026	-44.893	168.295	99	0
7801	Face	0.364	0.031	-44.891	168.299	99	0
7802	Face	0.222	0.041	-44.888	168.303	99	0
7803	Face	0.333	0.011	-44.886	168.306	99	0
7804	Terrace	0	0	-44.886	168.276	99	0
7805	Face	0.273	0.09	-44.885	168.276	99	0
7806	Face	0.143	0.169	-44.881	168.278	99	0
7807	Face	0	0	-44.876	168.279	99	0
7808	Face	0.333	0.012	-44.872	168.279	99	0
807394	Face	0.667	0.016	-43.088	171.484	99	0
807396	Ridge	0	0	-43.087	171.48	99	0
807398	Face	0	0	-43.085	171.475	99	0
807406	Face	0	0	-43.09	171.496	99	0
807407	Ridge	0	0	-43.09	171.498	99	0
807512	Face	0.75	0.08	-43.119	171.488	99	0
807513	Face	0.556	0.038	-43.118	171.492	99	0
807519	Face	0.333	0.008	-43.096	171.491	99	0
807520	Face	0	0	-43.097	171.494	99	0
807521	Face	0.5	0.013	-43.097	171.496	99	0
807522	Face	0	0	-43.098	171.498	99	0
807557	Gully	0.5	0.038	-43.12	171.491	99	0
1653726	Terrace	0.667	0.011	-43.102	171.478	99	0
1653767	Terrace	0	0	-43.104	171.463	99	0
1653972	Face	0.375	0.023	-43.088	171.429	99	0
1654013	Face	0.25	0.006	-43.088	171.431	99	0
1654054	Terrace	0.5	0.015	-43.093	171.452	99	0
1654095	Face	0.4	0.025	-43.092	171.45	99	0
1654300	Face	0.25	0.008	-43.088	171.456	99	0
1654341	Face	0.167	0.017	-43.087	171.458	99	0
1654423	Gully	0	0	-43.093	171.469	99	0
1654505	Face	0.5	0.011	-43.089	171.471	99	0
1654669	Face	0.5	0.019	-43.091	171.445	99	0
1654710	Terrace	0.8	0.022	-43.102	171.478	99	0
1654751	Face	0.25	0.009	-43.106	171.46	99	0
1654833	Face	0	0	-43.104	171.467	99	0
5422	Ridge	0.238	0.257	-42.752	171.834	100	0
6475	Face	0.3	0.015	-44.956	168.215	100	0
6476	Face	0	0	-44.949	168.217	100	0
6477	Face	0.286	0.008	-44.949	168.22	100	0
6478	Terrace	0.25	0.009	-44.986	168.223	100	0
6479	Face	0.143	0.007	-44.988	168.22	100	0
6480	Face	0	0	-44.99	168.216	100	0
30924	Terrace	0	0	-42.814	171.908	100	0
946148	Face	0.364	0.018	-44.992	167.555	100	0
946149	Face	0.2	0.024	-44.991	167.556	100	0
946150	Gully	0.2	0.016	-44.99	167.556	100	0
946151	Face	0.286	0.043	-44.99	167.556	100	0
946153	Ridge	0.333	0.021	-44.992	167.583	100	0
946154	Face	0.263	0.026	-44.993	167.583	100	0
1922	Ridge	0.13	0.053	-43.648	169.982	101	0
1927	Ridge	0.231	0.092	-43.646	169.983	101	0
1928	Face	0.28	0.037	-43.645	169.983	101	0
1929	Face	0.2	0.088	-43.644	169.983	101	0
1931	Face	0.217	0.03	-43.645	169.985	101	0
1936	Face	0.211	0.027	-43.643	169.988	101	0
28502	Face	0.111	0.011	-43.85	169.987	101	0
28503	Face	0	0	-43.851	169.989	101	0
28504	Face	0.125	0.04	-43.876	169.986	101	0
28506	Face	0.429	0.023	-43.891	169.977	101	0
28508	Face	0.143	0.006	-43.892	169.983	101	0
28509	Face	0	0	-43.892	169.984	101	0
32074	Face	0	0	-43.009	171.513	101	0
32076	Face	0	0	-43.012	171.514	101	0
32080	Face	0.231	0.048	-43.007	171.513	101	0
45152	Face	0.2	0.006	-42.972	171.59	101	0
45181	Face	0.333	0.27	-42.979	171.616	101	0
46202	Face	0.375	0.146	-43.002	171.583	101	0
46203	Gully	0.5	0.074	-43	171.58	101	0
807346	Face	0.333	0.008	-43.06	171.503	101	0
807347	Face	0	0	-43.061	171.504	101	0
807348	Face	0.5	0.008	-43.082	171.518	101	0
807401	Face	0.222	0.012	-43.074	171.513	101	0
1704121	Face	0.333	0.008	-42.983	171.618	101	0
19461	Face	0.333	0.068	-41.002	172.652	102	0
19462	Face	0.455	0.1	-41.004	172.649	102	0
19463	Face	0.4	0.096	-41.006	172.645	102	0
19464	Ridge	0.538	0.058	-41.001	172.657	102	0
19498	Ridge	0.294	0.05	-41.011	172.634	102	0
19499	Gully	0.318	0.048	-41.01	172.635	102	0
19500	Ridge	0.5	0.089	-41.006	172.639	102	0
19501	Ridge	0.154	0.011	-41.011	172.639	102	0
19502	Face	0.333	0.032	-41.012	172.638	102	0
19503	Terrace	0.545	0.027	-41.018	172.637	102	0
19504	Terrace	0.357	0.095	-41.026	172.643	102	0
19505	Face	0.333	0.021	-41.025	172.645	102	0
19506	Ridge	0.133	0.012	-41.023	172.65	102	0
19507	Ridge	0.167	0.014	-41.023	172.65	102	0
19508	Ridge	0.143	0.012	-41.021	172.654	102	0
19509	Face	0.222	0.053	-41.016	172.645	102	0
19510	Face	0.385	0.064	-41.027	172.639	102	0
19511	Gully	0.214	0.07	-41.03	172.635	102	0
19512	Face	0.6	0.028	-41.032	172.628	102	0
19513	Face	0.333	0.025	-41.033	172.624	102	0
19529	Face	0.389	0.074	-41.001	172.595	102	0
19533	Gully	0.4	0.026	-41.022	172.629	102	0
19534	Terrace	0.5	0.043	-41.01	172.628	102	0
19535	Face	0.357	0.038	-41.008	172.629	102	0
19538	Face	0.385	0.137	-41.008	172.621	102	0
19539	Face	0.421	0.092	-41.001	172.599	102	0
19542	Terrace	0.412	0.236	-41.003	172.607	102	0
19543	Terrace	0.375	0.06	-41.007	172.61	102	0
19544	Face	0.318	0.047	-41.009	172.609	102	0
19545	Face	0.538	0.048	-41.011	172.607	102	0
19546	Ridge	0.25	0.205	-41.014	172.606	102	0
19548	Terrace	0.381	0.084	-41.006	172.597	102	0
19549	Face	0.35	0.078	-41.01	172.6	102	0
19550	Face	0.421	0.098	-41.01	172.601	102	0
19552	Face	0.417	0.042	-41.018	172.614	102	0
19553	Face	0.444	0.086	-41.015	172.618	102	0
19558	Face	0.667	0.163	-41.075	172.597	102	0
19579	Terrace	0.429	0.068	-41.035	172.65	102	0
19581	Face	0.412	0.22	-41.037	172.648	102	0
19584	Face	0.333	0.156	-41.041	172.646	102	0
19586	Terrace	0.455	0.031	-41.057	172.593	102	0
19587	Face	0.45	0.161	-41.06	172.594	102	0
19588	Face	0.313	0.017	-41.061	172.593	102	0
19591	Face	0.235	0.08	-41.052	172.595	102	0
19597	Face	0.467	0.101	-41.058	172.609	102	0
19598	Face	0.5	0.367	-41.062	172.605	102	0
19599	Face	0.333	0.009	-41.066	172.608	102	0
19612	Ridge	0.273	0.033	-41.025	172.656	102	0
19617	Face	0.357	0.044	-41.041	172.656	102	0
19618	Face	0.444	0.033	-41.055	172.625	102	0
19619	Ridge	0.385	0.02	-41.053	172.629	102	0
19620	Ridge	0.4	0.019	-41.049	172.629	102	0
19621	Ridge	0.167	0.008	-41.046	172.625	102	0
19623	Face	0.471	0.097	-41.057	172.63	102	0
19624	Ridge	0.4	0.377	-41.059	172.63	102	0
19626	Face	0.421	0.045	-41.038	172.657	102	0
19636	Terrace	0.385	0.028	-41.053	172.661	102	0
19637	Ridge	0.357	0.07	-41.053	172.661	102	0
19638	Ridge	0.389	0.057	-41.057	172.661	102	0
19639	Ridge	0.231	0.04	-41.059	172.662	102	0
19640	Face	0.4	0.053	-41.062	172.664	102	0
19642	Terrace	0.438	0.082	-41.053	172.655	102	0
19643	Face	0.333	0.049	-41.05	172.651	102	0
19645	Ridge	0.25	0.018	-41.044	172.649	102	0
19646	Ridge	0.286	0.045	-41.041	172.657	102	0
19652	Face	0.313	0.024	-41.012	172.587	102	0
19653	Ridge	0.25	0.023	-41.015	172.588	102	0
19655	Face	0.5	0.035	-41.017	172.59	102	0
19656	Face	0.278	0.044	-41.012	172.592	102	0
37410	Face	0.267	0.295	-39.765	176.16	102	0
72572	Ridge	0.167	0.009	-41.007	172.631	102	0
807325	Terrace	0.857	0.046	-43.13	171.633	102	0
807326	Face	0.5	0.008	-43.13	171.634	102	0
807327	Face	0.2	0.007	-43.136	171.647	102	0
807329	Face	0.167	0.013	-43.106	171.656	102	0
807330	Ridge	0.143	0.012	-43.106	171.655	102	0
807332	Face	0.667	0.011	-43.1	171.613	102	0
807333	Face	0.5	0.008	-43.1	171.617	102	0
807416	Face	0.167	0.011	-43.085	171.601	102	0
807417	Gully	0.333	0.011	-43.086	171.599	102	0
807418	Face	0	0	-43.087	171.597	102	0
807419	Face	0.2	0.006	-43.089	171.595	102	0
807420	Face	0.571	0.031	-43.089	171.62	102	0
807421	Face	0.667	0.026	-43.091	171.624	102	0
807422	Face	0.667	0.026	-43.092	171.624	102	0
807423	Gully	0.444	0.063	-43.096	171.61	102	0
807424	Face	0.5	0.008	-43.095	171.613	102	0
807425	Face	0.5	0.006	-43.096	171.616	102	0
807426	Face	0.167	0.013	-43.096	171.619	102	0
807428	Face	0.25	0.043	-43.107	171.627	102	0
807429	Face	0	0	-43.126	171.628	102	0
807430	Face	0.2	0.013	-43.112	171.628	102	0
807431	Ridge	0.5	0.008	-43.11	171.628	102	0
807433	Face	0.2	0.007	-43.112	171.609	102	0
807434	Face	0	0	-43.114	171.608	102	0
807435	Ridge	0	0	-43.115	171.606	102	0
807437	Face	0.25	0.011	-43.118	171.602	102	0
807438	Face	0	0	-43.113	171.627	102	0
807439	Face	0	0	-43.114	171.628	102	0
807440	Terrace	0.25	0.032	-43.123	171.645	102	0
807441	Face	0.4	0.016	-43.121	171.645	102	0
807443	Face	0.125	0.005	-43.118	171.643	102	0
807444	Face	0.286	0.051	-43.143	171.636	102	0
807445	Face	0.25	0.02	-43.142	171.638	102	0
807447	Terrace	0.5	0.006	-43.129	171.628	102	0
807449	Face	0.444	0.028	-43.132	171.632	102	0
807450	Face	0.4	0.05	-43.134	171.633	102	0
807452	Face	0	0	-43.124	171.632	102	0
807453	Face	0	0	-43.122	171.633	102	0
807454	Face	0.143	0.008	-43.12	171.633	102	0
807457	Face	0.429	0.019	-43.134	171.648	102	0
807458	Face	0.667	0.05	-43.124	171.647	102	0
807459	Face	0.571	0.031	-43.127	171.645	102	0
807460	Face	0	0	-43.128	171.647	102	0
807462	Face	0.25	0.006	-43.133	171.65	102	0
807463	Face	0	0	-43.127	171.65	102	0
807465	Face	0	0	-43.128	171.655	102	0
807466	Face	0.25	0.008	-43.128	171.658	102	0
807468	Face	0	0	-43.122	171.655	102	0
807469	Face	0	0	-43.123	171.656	102	0
807470	Face	0	0	-43.125	171.658	102	0
807471	Ridge	0	0	-43.127	171.659	102	0
807472	Face	0.6	0.038	-43.112	171.666	102	0
807475	Gully	0.286	0.015	-43.11	171.659	102	0
807476	Face	0.286	0.015	-43.109	171.657	102	0
807477	Ridge	0.143	0.006	-43.111	171.653	102	0
807533	Terrace	0	0	-43.143	171.609	102	0
807534	Face	0.4	0.052	-43.145	171.605	102	0
807535	Face	0.286	0.015	-43.143	171.602	102	0
1704019	Face	0.28	0.044	-41.016	172.644	102	0
1704071	Face	0.182	0.017	-45.597	167.337	102	0
4836	Face	0.357	0.043	-42.71	171.939	103	0
4838	Face	0.154	0.028	-42.707	171.938	103	0
4841	Terrace	0.385	0.043	-42.701	171.995	103	0
4842	Terrace	0.313	0.042	-42.702	171.996	103	0
4843	Face	0.313	0.04	-42.704	171.996	103	0
4844	Face	0	0	-42.706	171.997	103	0
4846	Face	0.2	0.021	-42.709	171.997	103	0
5642	Face	0.231	0.025	-42.692	171.986	103	0
5643	Face	0.125	0.014	-42.692	171.987	103	0
5648	Face	0	0	-42.715	171.965	103	0
5649	Face	0.2	0.017	-42.691	171.988	103	0
20899	Terrace	0.333	0.018	-41.106	172.39	103	0
20900	Terrace	0.5	0.042	-41.114	172.39	103	0
27222	Terrace	0.5	0.043	-41.095	172.381	103	0
27223	Ridge	0.353	0.031	-41.092	172.382	103	0
27224	Face	0.25	0.03	-41.09	172.383	103	0
27226	Ridge	0.167	0.016	-41.086	172.385	103	0
27242	Face	0.25	0.039	-41.145	172.396	103	0
27244	Face	0.333	0.033	-41.148	172.393	103	0
27246	Terrace	0.353	0.059	-41.146	172.405	103	0
27247	Face	0.267	0.019	-41.145	172.405	103	0
27248	Ridge	0.389	0.029	-41.144	172.408	103	0
27249	Face	0.182	0.052	-41.142	172.41	103	0
27259	Terrace	0.4	0.112	-41.141	172.401	103	0
27261	Face	0.111	0.013	-41.144	172.397	103	0
27262	Face	0.2	0.016	-41.126	172.369	103	0
27263	Face	0.2	0.029	-41.128	172.369	103	0
27264	Terrace	0.313	0.056	-41.111	172.389	103	0
27265	Gully	0.273	0.073	-41.111	172.387	103	0
27266	Face	0.25	0.037	-41.111	172.384	103	0
27269	Terrace	0.364	0.247	-41.099	172.386	103	0
27270	Face	0.263	0.018	-41.1	172.382	103	0
27271	Ridge	0.316	0.138	-41.1	172.381	103	0
27272	Ridge	0.143	0.009	-41.138	172.415	103	0
27273	Face	0.318	0.08	-41.126	172.395	103	0
27274	Face	0.238	0.022	-41.127	172.39	103	0
27276	Face	0.333	0.081	-41.128	172.388	103	0
27277	Face	0.4	0.043	-41.129	172.387	103	0
27278	Ridge	0.389	0.069	-41.131	172.384	103	0
27279	Ridge	0.25	0.072	-41.132	172.383	103	0
27280	Terrace	0.583	0.082	-41.123	172.37	103	0
27281	Face	0.333	0.032	-41.124	172.37	103	0
27282	Face	0.357	0.028	-41.097	172.407	103	0
27283	Face	0.263	0.03	-41.096	172.408	103	0
27284	Face	0.143	0.006	-41.094	172.411	103	0
27285	Terrace	0.625	0.163	-41.098	172.382	103	0
27286	Face	0.294	0.1	-41.098	172.384	103	0
27287	Face	0.158	0.027	-41.097	172.386	103	0
27288	Ridge	0.316	0.033	-41.095	172.388	103	0
27292	Ridge	0.368	0.054	-41.101	172.38	103	0
27293	Face	0.25	0.031	-41.103	172.379	103	0
27294	Face	0.222	0.013	-41.105	172.377	103	0
27296	Terrace	0.462	0.072	-41.094	172.367	103	0
27297	Face	0.217	0.057	-41.097	172.367	103	0
27298	Face	0.333	0.072	-41.099	172.367	103	0
27299	Face	0.357	0.051	-41.1	172.367	103	0
27301	Terrace	0.417	0.026	-41.099	172.404	103	0
27302	Terrace	0.222	0.015	-41.096	172.381	103	0
27305	Terrace	0.4	0.021	-41.095	172.38	103	0
1085219	Face	0.214	0.2	-42.899	171.418	103	0
1085227	Face	0.231	0.25	-42.893	171.432	103	0
1085228	Face	0.154	0.003	-42.895	171.434	103	0
1085229	Face	0.188	0.007	-42.897	171.435	103	0
1085232	Face	0.1	0.005	-42.879	171.436	103	0
1085233	Face	0.067	0.484	-42.88	171.434	103	0
1085234	Face	0.231	0.007	-42.881	171.432	103	0
1085236	Ridge	0.067	0.002	-42.883	171.429	103	0
1085241	Face	0.083	0.005	-42.876	171.442	103	0
1085242	Face	0.188	0.014	-42.877	171.446	103	0
1085243	Face	0.25	0.01	-42.879	171.447	103	0
1085246	Face	0.267	0.005	-42.862	171.44	103	0
1085247	Face	0.235	0.007	-42.862	171.438	103	0
1085252	Ridge	0.143	0.014	-42.856	171.445	103	0
1085253	Face	0.2	0.33	-42.856	171.447	103	0
1085255	Face	0.154	0.005	-42.856	171.45	103	0
1085260	Face	0.188	0.007	-42.85	171.428	103	0
1085261	Ridge	0.154	0.248	-42.849	171.428	103	0
1085267	Face	0.267	0.491	-42.838	171.456	103	0
1085268	Face	0.125	0.003	-42.839	171.458	103	0
1085269	Face	0.231	0.007	-42.84	171.46	103	0
1085270	Face	0.111	0.198	-42.841	171.462	103	0
1085277	Face	0.05	0.002	-42.837	171.429	103	0
6481	Face	0.25	0.005	-44.987	168.278	104	0
6483	Face	0	0	-44.983	168.273	104	0
6484	Face	0	0	-44.985	168.273	104	0
23453	Ridge	0.211	0.191	-43.751	169.778	104	0
23454	Ridge	0.211	0.056	-43.752	169.78	104	0
23455	Ridge	0.158	0.216	-43.753	169.78	104	0
23457	Face	0.143	0.273	-43.754	169.779	104	0
23460	Ridge	0.217	0.167	-43.75	169.759	104	0
23468	Terrace	0.188	0.053	-43.75	169.755	104	0
23469	Face	0.25	0.076	-43.752	169.755	104	0
23470	Face	0.176	0.052	-43.753	169.756	104	0
23471	Face	0.118	0.02	-43.755	169.756	104	0
23472	Ridge	0.2	0.011	-43.755	169.757	104	0
23473	Face	0.238	0.023	-43.757	169.757	104	0
23474	Face	0.15	0.056	-43.757	169.757	104	0
23475	Ridge	0.048	0.028	-43.758	169.758	104	0
23477	Face	0.188	0.423	-43.759	169.758	104	0
6482	Face	0	0	-44.981	168.267	104	3
7798	Face	0.4	0.054	-44.93	168.333	104	12
7797	Face	0.375	0.082	-44.932	168.333	104	23
3717	Face	0.167	0.037	-42.758	171.952	105	0
3718	Face	0.333	0.023	-42.758	171.951	105	0
3719	Terrace	0.286	0.018	-42.76	171.992	105	0
3720	Ridge	0.125	0.009	-42.759	171.992	105	0
3721	Face	0.091	0.008	-42.758	171.991	105	0
3722	Face	0.111	0.004	-42.757	171.991	105	0
5430	Face	0	0	-42.807	171.973	105	0
20213	Ridge	0.167	0.021	-42.761	171.964	105	0
20214	Ridge	0.5	0.192	-42.759	171.965	105	0
20216	Ridge	0.2	0.005	-42.768	171.975	105	0
20217	Terrace	0	0	-42.77	171.974	105	0
20218	Ridge	0.2	0.011	-42.771	171.974	105	0
20219	Face	0.111	0.027	-42.772	171.973	105	0
20220	Ridge	0	0	-42.775	171.973	105	0
20225	Ridge	0	0	-42.757	171.99	105	0
20903	Terrace	0.368	0.216	-41.048	172.398	105	0
20904	Face	0.412	0.076	-41.049	172.397	105	0
20905	Face	0.4	0.062	-41.052	172.395	105	0
20906	Face	0.385	0.028	-41.054	172.394	105	0
20907	Face	0.455	0.056	-41.057	172.392	105	0
20911	Face	0	0	-41.063	172.417	105	0
20912	Face	0	0	-41.065	172.417	105	0
20915	Face	0.217	0.026	-41.046	172.385	105	0
20916	Face	0.267	0.023	-41.041	172.38	105	0
22128	Face	0	0	-41.066	172.416	105	0
22129	Face	0.125	0.005	-41.067	172.416	105	0
22132	Face	0.357	0.027	-41.051	172.396	105	0
22133	Face	0.4	0.045	-41.055	172.393	105	0
22135	Face	0.211	0.023	-41.044	172.384	105	0
27220	Face	0.455	0.1	-41.076	172.374	105	0
27227	Terrace	0.333	0.022	-41.083	172.377	105	0
27228	Face	0.333	0.032	-41.083	172.381	105	0
27229	Face	0.263	0.127	-41.083	172.383	105	0
27231	Face	0.455	0.1	-41.077	172.378	105	0
32110	Face	0	0	-42.808	171.976	105	0
32111	Gully	0.5	0.129	-42.808	171.977	105	0
32112	Ridge	0.111	0.058	-42.809	171.981	105	0
34533	Face	0.25	0.024	-42.981	172.211	105	0
34534	Face	0.429	0.037	-42.982	172.212	105	0
34555	Face	0.5	0.008	-43	172.197	105	0
34556	Terrace	0	0	-42.997	172.195	105	0
34557	Ridge	0	0	-42.975	172.202	105	0
34558	Ridge	0	0	-42.972	172.2	105	0
34559	Ridge	0	0	-42.969	172.198	105	0
43298	Face	0.375	0.081	-39.843	176.162	105	0
45177	Ridge	0	0	-42.94	172.202	105	0
45178	Face	0	0	-42.94	172.201	105	0
46221	Ridge	0.333	0.074	-42.94	172.204	105	0
46222	Face	0	0	-42.941	172.204	105	0
1491672	Terrace	0.313	0.214	-41.048	172.386	105	0
18030	Face	0.375	0.057	-41.169	172.669	106	0
18979	Face	0.313	0.139	-43.176	171.107	106	0
18990	Face	0.333	0.118	-43.174	171.105	106	0
[truncated: 8,496 more rows]
